# Supplementary material for: SteE Enhances the Virulence of Salmonella Pullorum in Chickens by Regulating the Inflammation Response
Source: Front Vet Sci. 2022 Jul 14;9:926505. doi: 10.3389/fvets.2022.926505 (PMC9330158; doi:10.3389/fvets.2022.926505)
Supplement: Supplementary file 1 [file Data_Sheet_1.ZIP]

Archive with 11 entries (10 files):
- Supplementary Images/
- Supplementary Images/Figure 1B.Tif
- Supplementary Images/Figure 4-WT.PNG
- Supplementary Images/Figure 4-control.PNG
- Supplementary Images/Figure 4-añsteE.PNG
- Supplementary Images/Figure 7D-WT-liver.jpg
- Supplementary Images/Figure 7D-WT-speen.jpg
- Supplementary Images/Figure 7D-control-liver.jpg
- Supplementary Images/Figure 7D-control-speen.jpg
- Supplementary Images/Figure 7D-añsteE-liver.jpg
- Supplementary Images/Figure 7D-añsteE-speen.jpg
