# Supplementary material for: SteE Enhances the Virulence of Salmonella Pullorum in Chickens by Regulating the Inflammation Response
Source: Front Vet Sci. 2022 Jul 14;9:926505. doi: 10.3389/fvets.2022.926505 (PMC9330158; doi:10.3389/fvets.2022.926505)
Supplement: Supplementary file 2 [file Data_Sheet_2.ZIP]

Archive with 4 entries (3 files):
- Supplementary Tables/Supplementary Table 1 (Figure 3-Gene expression data).xls
- Supplementary Tables/Supplementary Table 2 (Figure 5-Gene expression data).xls
- Supplementary Tables/Supplementary Table 3 (Figure 6-Gene expression data).xls
- Supplementary Tables/
