# Supplementary material for: SteE Enhances the Virulence of Salmonella Pullorum in Chickens by Regulating the Inflammation Response
Source: Front Vet Sci. 2022 Jul 14;9:926505. doi: 10.3389/fvets.2022.926505 (PMC9330158; doi:10.3389/fvets.2022.926505)
Supplement: Supplementary file 2 [file Data_Sheet_2.ZIP › Supplementary Tables/Supplementary Table 1 (Figure 3-Gene expression data).xls]

## Sheet: Results
HD-11 cells infected with S. Pullorum (WT )and S. Pullorum ΔsteE (ΔsteE )strains (1.5, 3, 8, and 16 hpi)
Well	Well Position	Omit	Sample Name	Target Name	Task	Reporter	Quencher	Quantity	Quantity Mean	Quantity SD	RQ	RQ Min	RQ Max	CT	Ct Mean	Ct SD	Delta Ct	Delta Ct Mean	Delta Ct SD	Delta Ct SE	Delta Delta Ct	Automatic Ct Threshold	Ct Threshold	Automatic Baseline	Baseline Start	Baseline End	Amp Status	Comments	Cq Conf	PRFLOW	HIGHSD	Tm1
4	A4	FALSE	WT 1.5h	sifB	UNKNOWN	SYBR	None				1	0.864366	1.15692	27.2241	27.2548	0.102844		1.85712	0.131184	0.0757389	0	TRUE	0.0911775	TRUE	3	23	Amp		0.899684	N	N	81.8352
5	A5	FALSE	WT 1.5h	sifB	UNKNOWN	SYBR	None				1	0.864366	1.15692	27.1709	27.2548	0.102844		1.85712	0.131184	0.0757389	0	TRUE	0.0911775	TRUE	3	23	Amp		0.973883	N	N	81.8352
6	A6	FALSE	WT 1.5h	sifB	UNKNOWN	SYBR	None				1	0.864366	1.15692	27.3695	27.2548	0.102844		1.85712	0.131184	0.0757389	0	TRUE	0.0911775	TRUE	3	23	Amp		0.978116	N	N	81.8352
10	A10	FALSE	ΔsteE 1.5h	sifB	UNKNOWN	SYBR	None							26.4521	26.4345	0.052708						TRUE	0.0915404	TRUE	3	22	Amp		0.978313	N	N	81.989
11	A11	FALSE	ΔsteE 1.5h	sifB	UNKNOWN	SYBR	None							26.3752	26.4345	0.052708						TRUE	0.0915404	TRUE	3	22	Amp		0.962066	N	N	81.989
12	A12	FALSE	ΔsteE 1.5h	sifB	UNKNOWN	SYBR	None							26.4761	26.4345	0.052708						TRUE	0.0915404	TRUE	3	22	Amp		0.966885	N	N	81.989
13	B1	FALSE	WT 1.5h	gmK	UNKNOWN	SYBR	None				1	0.905376	1.10451	24.2039	24.1674	0.0370367		-1.23028	0.0894648	0.0516525	0	TRUE	0.106578	TRUE	3	20	Amp		0.971576	N	N	87.5246
14	B2	FALSE	WT 1.5h	gmK	UNKNOWN	SYBR	None				1	0.905376	1.10451	24.1299	24.1674	0.0370367		-1.23028	0.0894648	0.0516525	0	TRUE	0.106578	TRUE	3	20	Amp		0.955156	N	N	87.3708
15	B3	FALSE	WT 1.5h	gmK	UNKNOWN	SYBR	None				1	0.905376	1.10451	24.1684	24.1674	0.0370367		-1.23028	0.0894648	0.0516525	0	TRUE	0.106578	TRUE	3	20	Amp		0.977426	N	N	87.5246
16	B4	FALSE	WT 1.5h	sipA	UNKNOWN	SYBR	None				1	0.886691	1.12779	27.0825	27.0047	0.0712899		1.60696	0.108233	0.0624886	0	TRUE	0.109012	TRUE	3	23	Amp		0.964011	N	N	87.9859
17	B5	FALSE	WT 1.5h	sipA	UNKNOWN	SYBR	None				1	0.886691	1.12779	26.9425	27.0047	0.0712899		1.60696	0.108233	0.0624886	0	TRUE	0.109012	TRUE	3	22	Amp		0.981279	N	N	87.9859
18	B6	FALSE	WT 1.5h	sipA	UNKNOWN	SYBR	None				1	0.886691	1.12779	26.9889	27.0047	0.0712899		1.60696	0.108233	0.0624886	0	TRUE	0.109012	TRUE	3	22	Amp		0.974231	N	N	87.9859
19	B7	FALSE	ΔsteE 1.5h	gmK	UNKNOWN	SYBR	None							24.7345	24.7454	0.0155191						TRUE	0.102748	TRUE	3	20	Amp		0.976423	N	N	87.5246
20	B8	FALSE	ΔsteE 1.5h	gmK	UNKNOWN	SYBR	None							24.7632	24.7454	0.0155191						TRUE	0.102748	TRUE	3	20	Amp		0.968224	N	N	87.5246
21	B9	FALSE	ΔsteE 1.5h	gmK	UNKNOWN	SYBR	None							24.7386	24.7454	0.0155191						TRUE	0.102748	TRUE	3	20	Amp		0.972566	N	N	87.5246
22	B10	FALSE	ΔsteE 1.5h	sipA	UNKNOWN	SYBR	None							26.1316	26.2273	0.119204						TRUE	0.091056	TRUE	3	22	Amp		0.95951	N	N	87.9859
23	B11	FALSE	ΔsteE 1.5h	sipA	UNKNOWN	SYBR	None							26.1895	26.2273	0.119204						TRUE	0.091056	TRUE	3	22	Amp		0.947539	N	N	87.9859
24	B12	FALSE	ΔsteE 1.5h	sipA	UNKNOWN	SYBR	None							26.3609	26.2273	0.119204						TRUE	0.091056	TRUE	3	22	Amp		0.955462	N	N	87.9859
25	C1	FALSE	WT 1.5h	hilA	UNKNOWN	SYBR	None				1	0.788253	1.26863	26.9779	27.1481	0.198055		1.75041	0.214145	0.123637	0	TRUE	0.0837037	TRUE	3	22	Amp		0.973472	N	N	86.4482
26	C2	FALSE	WT 1.5h	hilA	UNKNOWN	SYBR	None				1	0.788253	1.26863	27.3655	27.1481	0.198055		1.75041	0.214145	0.123637	0	TRUE	0.0837037	TRUE	3	23	Amp		0.971269	N	N	86.2944
27	C3	FALSE	WT 1.5h	hilA	UNKNOWN	SYBR	None				1	0.788253	1.26863	27.101	27.1481	0.198055		1.75041	0.214145	0.123637	0	TRUE	0.0837037	TRUE	3	23	Amp		0.954926	N	N	86.4482
28	C4	FALSE	WT 1.5h	sipC	UNKNOWN	SYBR	None				1	0.894353	1.11813	26.6564	26.5922	0.0588729		1.19449	0.10049	0.058018	0	TRUE	0.113109	TRUE	3	22	Amp		0.961248	N	N	83.2191
29	C5	FALSE	WT 1.5h	sipC	UNKNOWN	SYBR	None				1	0.894353	1.11813	26.5794	26.5922	0.0588729		1.19449	0.10049	0.058018	0	TRUE	0.113109	TRUE	3	22	Amp		0.971844	N	N	83.2191
30	C6	FALSE	WT 1.5h	sipC	UNKNOWN	SYBR	None				1	0.894353	1.11813	26.5408	26.5922	0.0588729		1.19449	0.10049	0.058018	0	TRUE	0.113109	TRUE	3	22	Amp		0.970324	N	N	83.2191
31	C7	FALSE	ΔsteE 1.5h	hilA	UNKNOWN	SYBR	None							26.9929	27.0185	0.0582926						TRUE	0.0929821	TRUE	3	23	Amp		0.970717	N	N	86.4482
32	C8	FALSE	ΔsteE 1.5h	hilA	UNKNOWN	SYBR	None							26.9773	27.0185	0.0582926						TRUE	0.0929821	TRUE	3	23	Amp		0.978948	N	N	86.4482
33	C9	FALSE	ΔsteE 1.5h	hilA	UNKNOWN	SYBR	None							27.0852	27.0185	0.0582926						TRUE	0.0929821	TRUE	3	23	Amp		0.952866	N	N	86.4482
34	C10	FALSE	ΔsteE 1.5h	sipC	UNKNOWN	SYBR	None							25.5205	25.5661	0.0846129						TRUE	0.100291	TRUE	3	21	Amp		0.972432	N	N	83.2191
35	C11	FALSE	ΔsteE 1.5h	sipC	UNKNOWN	SYBR	None							25.5139	25.5661	0.0846129						TRUE	0.100291	TRUE	3	21	Amp		0.982225	N	N	83.3729
36	C12	FALSE	ΔsteE 1.5h	sipC	UNKNOWN	SYBR	None							25.6637	25.5661	0.0846129						TRUE	0.100291	TRUE	3	21	Amp		0.953747	N	N	83.3729
49	E1	FALSE	WT 1.5h	pipB	UNKNOWN	SYBR	None				1	0.864968	1.15611	27.3853	27.3092	0.102045		1.91147	0.130558	0.0753777	0	TRUE	0.111394	TRUE	3	23	Amp		0.965169	N	N	79.2212
50	E2	FALSE	WT 1.5h	pipB	UNKNOWN	SYBR	None				1	0.864968	1.15611	27.349	27.3092	0.102045		1.91147	0.130558	0.0753777	0	TRUE	0.111394	TRUE	3	23	Amp		0.979732	N	N	79.2212
51	E3	FALSE	WT 1.5h	pipB	UNKNOWN	SYBR	None				1	0.864968	1.15611	27.1932	27.3092	0.102045		1.91147	0.130558	0.0753777	0	TRUE	0.111394	TRUE	3	23	Amp		0.971281	N	N	79.2212
55	E7	FALSE	ΔsteE 1.5h	pipB	UNKNOWN	SYBR	None							26.8672	26.877	0.0116944						TRUE	0.105071	TRUE	3	22	Amp		0.968978	N	N	79.3749
56	E8	FALSE	ΔsteE 1.5h	pipB	UNKNOWN	SYBR	None							26.8739	26.877	0.0116944						TRUE	0.105071	TRUE	3	23	Amp		0.969933	N	N	79.3749
57	E9	FALSE	ΔsteE 1.5h	pipB	UNKNOWN	SYBR	None							26.89	26.877	0.0116944						TRUE	0.105071	TRUE	3	22	Amp		0.948956	N	N	79.2212
61	F1	FALSE	WT 1.5h	prgH	UNKNOWN	SYBR	None				1	0.888827	1.12508	26.1188	26.0571	0.0679583		0.659402	0.106069	0.0612388	0	TRUE	0.101173	TRUE	3	22	Amp		0.967352	N	N	83.8342
62	F2	FALSE	WT 1.5h	prgH	UNKNOWN	SYBR	None				1	0.888827	1.12508	25.9843	26.0571	0.0679583		0.659402	0.106069	0.0612388	0	TRUE	0.101173	TRUE	3	21	Amp		0.971066	N	N	83.8342
63	F3	FALSE	WT 1.5h	prgH	UNKNOWN	SYBR	None				1	0.888827	1.12508	26.0682	26.0571	0.0679583		0.659402	0.106069	0.0612388	0	TRUE	0.101173	TRUE	3	22	Amp		0.946463	N	N	83.8342
67	F7	FALSE	ΔsteE 1.5h	prgH	UNKNOWN	SYBR	None							25.2148	25.1953	0.137658						TRUE	0.0817027	TRUE	3	21	Amp		0.970567	N	N	83.9879
68	F8	FALSE	ΔsteE 1.5h	prgH	UNKNOWN	SYBR	None							25.3222	25.1953	0.137658						TRUE	0.0817027	TRUE	3	21	Amp		0.981163	N	N	83.9879
69	F9	FALSE	ΔsteE 1.5h	prgH	UNKNOWN	SYBR	None							25.049	25.1953	0.137658						TRUE	0.0817027	TRUE	3	21	Amp		0.975565	N	N	83.9879
73	G1	FALSE	WT 1.5h	sefC	UNKNOWN	SYBR	None				1	0.857665	1.16596	27.2362	27.3623	0.111642		1.96464	0.138189	0.0797832	0	TRUE	0.0755624	TRUE	3	23	Amp		0.96308	N	N	80.4513
74	G2	FALSE	WT 1.5h	sefC	UNKNOWN	SYBR	None				1	0.857665	1.16596	27.4024	27.3623	0.111642		1.96464	0.138189	0.0797832	0	TRUE	0.0755624	TRUE	3	23	Amp		0.948639	N	N	80.4513
75	G3	FALSE	WT 1.5h	sefC	UNKNOWN	SYBR	None				1	0.857665	1.16596	27.4484	27.3623	0.111642		1.96464	0.138189	0.0797832	0	TRUE	0.0755624	TRUE	3	23	Amp		0.964262	N	N	80.6051
79	G7	FALSE	ΔsteE 1.5h	sefC	UNKNOWN	SYBR	None							26.3395	26.596	0.229357						TRUE	0.0728931	TRUE	3	22	Amp		0.957282	N	N	80.6051
80	G8	FALSE	ΔsteE 1.5h	sefC	UNKNOWN	SYBR	None							26.7813	26.596	0.229357						TRUE	0.0728931	TRUE	3	23	Amp		0.954979	N	N	80.7588
81	G9	FALSE	ΔsteE 1.5h	sefC	UNKNOWN	SYBR	None							26.6674	26.596	0.229357						TRUE	0.0728931	TRUE	3	23	Amp		0.96037	N	N	80.6051
88	H4	FALSE	WT 1.5h	spiC	UNKNOWN	SYBR	None				1	0.910862	1.09786	27.1525	27.1615	0.0206997		1.76378	0.0840281	0.0485136	0	TRUE	0.0885121	TRUE	3	23	Amp		0.97448	N	N	82.9116
89	H5	FALSE	WT 1.5h	spiC	UNKNOWN	SYBR	None				1	0.910862	1.09786	27.1851	27.1615	0.0206997		1.76378	0.0840281	0.0485136	0	TRUE	0.0885121	TRUE	3	23	Amp		0.960689	N	N	82.9116
90	H6	FALSE	WT 1.5h	spiC	UNKNOWN	SYBR	None				1	0.910862	1.09786	27.1467	27.1615	0.0206997		1.76378	0.0840281	0.0485136	0	TRUE	0.0885121	TRUE	3	23	Amp		0.954957	N	N	82.9116
94	H10	FALSE	ΔsteE 1.5h	spiC	UNKNOWN	SYBR	None							27.0263	27.1775	0.590758						TRUE	0.0821597	TRUE	3	23	Amp		0.914377	N	Y	82.9116
95	H11	FALSE	ΔsteE 1.5h	spiC	UNKNOWN	SYBR	None							26.677	27.1775	0.590758						TRUE	0.0821597	TRUE	3	23	Amp		0.97723	N	Y	82.9116
96	H12	FALSE	ΔsteE 1.5h	spiC	UNKNOWN	SYBR	None							27.8291	27.1775	0.590758						TRUE	0.0821597	TRUE	3	24	Amp		0.961556	Y	Y	82.604
Well	Well Position	Omit	Sample Name	Target Name	Task	Reporter	Quencher	Quantity	Quantity Mean	Quantity SD	RQ	RQ Min	RQ Max	CT	Ct Mean	Ct SD	Delta Ct	Delta Ct Mean	Delta Ct SD	Delta Ct SE	Delta Delta Ct	Automatic Ct Threshold	Ct Threshold	Automatic Baseline	Baseline Start	Baseline End	Amp Status	Comments	Cq Conf	HIGHSD	Tm1
1	A1	FALSE	WT 1.5h	gmk	UNKNOWN	SYBR	None							24.0363	24.0871	0.0535088						TRUE	0.124919	TRUE	3	20	Amp		0.979531	N	87.2227
2	A2	FALSE	WT 1.5h	gmk	UNKNOWN	SYBR	None							24.0819	24.0871	0.0535088						TRUE	0.124919	TRUE	3	19	Amp		0.98606	N	87.2227
3	A3	FALSE	WT 1.5h	gmk	UNKNOWN	SYBR	None							24.143	24.0871	0.0535088						TRUE	0.124919	TRUE	3	20	Amp		0.970793	N	87.3765
4	A4	FALSE	WT 1.5h	sspH2	UNKNOWN	SYBR	None				1	0.861535	1.16072	27.3988	27.3473	0.123002		3.26019	0.134137	0.077444	0	TRUE	0.111945	TRUE	3	22	Amp		0.97559	N	86.4538
5	A5	FALSE	WT 1.5h	sspH2	UNKNOWN	SYBR	None				1	0.861535	1.16072	27.4361	27.3473	0.123002		3.26019	0.134137	0.077444	0	TRUE	0.111945	TRUE	3	23	Amp		0.961654	N	86.4538
6	A6	FALSE	WT 1.5h	sspH2	UNKNOWN	SYBR	None				1	0.861535	1.16072	27.2069	27.3473	0.123002		3.26019	0.134137	0.077444	0	TRUE	0.111945	TRUE	3	23	Amp		0.970489	N	86.4538
7	A7	FALSE	ΔsteE 1.5h	gmk	UNKNOWN	SYBR	None							24.9988	25.146	0.127931						TRUE	0.133615	TRUE	3	21	Amp		0.987521	N	87.3765
8	A8	FALSE	ΔsteE 1.5h	gmk	UNKNOWN	SYBR	None							25.2301	25.146	0.127931						TRUE	0.133615	TRUE	3	20	Amp		0.942127	N	87.3765
9	A9	FALSE	ΔsteE 1.5h	gmk	UNKNOWN	SYBR	None							25.2091	25.146	0.127931						TRUE	0.133615	TRUE	3	21	Amp		0.977384	N	87.3765
10	A10	FALSE	ΔsteE 1.5h	sspH2	UNKNOWN	SYBR	None							27.247	27.2174	0.0853484						TRUE	0.136015	TRUE	3	22	Amp		0.972887	N	86.6076
11	A11	FALSE	ΔsteE 1.5h	sspH2	UNKNOWN	SYBR	None							27.1212	27.2174	0.0853484						TRUE	0.136015	TRUE	3	22	Amp		0.961031	N	86.6076
12	A12	FALSE	ΔsteE 1.5h	sspH2	UNKNOWN	SYBR	None							27.284	27.2174	0.0853484						TRUE	0.136015	TRUE	3	22	Amp		0.965252	N	86.4538
13	B1	FALSE	WT 1.5h	ssaT	UNKNOWN	SYBR	None				1	0.641699	1.55836	26.5787	26.7616	0.395674		2.67455	0.399275	0.230522	0	TRUE	0.0722725	TRUE	3	22	Amp		0.98327	N	80.7634
14	B2	FALSE	WT 1.5h	ssaT	UNKNOWN	SYBR	None				1	0.641699	1.55836	27.2157	26.7616	0.395674		2.67455	0.399275	0.230522	0	TRUE	0.0722725	TRUE	3	23	Amp		0.968062	N	80.9172
15	B3	FALSE	WT 1.5h	ssaT	UNKNOWN	SYBR	None				1	0.641699	1.55836	26.4906	26.7616	0.395674		2.67455	0.399275	0.230522	0	TRUE	0.0722725	TRUE	3	22	Amp		0.963009	N	80.9172
16	B4	FALSE	WT 1.5h	steA	UNKNOWN	SYBR	None				1	0.902206	1.10839	26.9538	26.9087	0.0756016		2.82162	0.0926218	0.0534752	0	TRUE	0.13235	TRUE	3	22	Amp		0.971864	N	83.8393
17	B5	FALSE	WT 1.5h	steA	UNKNOWN	SYBR	None				1	0.902206	1.10839	26.9509	26.9087	0.0756016		2.82162	0.0926218	0.0534752	0	TRUE	0.13235	TRUE	3	22	Amp		0.97621	N	83.8393
18	B6	FALSE	WT 1.5h	steA	UNKNOWN	SYBR	None				1	0.902206	1.10839	26.8214	26.9087	0.0756016		2.82162	0.0926218	0.0534752	0	TRUE	0.13235	TRUE	3	22	Amp		0.979024	N	83.8393
19	B7	FALSE	ΔsteE 1.5h	ssaT	UNKNOWN	SYBR	None							26.8269	26.8082	0.0408858						TRUE	0.123407	TRUE	3	22	Amp		0.973883	N	80.9172
20	B8	FALSE	ΔsteE 1.5h	ssaT	UNKNOWN	SYBR	None							26.8363	26.8082	0.0408858						TRUE	0.123407	TRUE	3	22	Amp		0.981338	N	81.071
21	B9	FALSE	ΔsteE 1.5h	ssaT	UNKNOWN	SYBR	None							26.7613	26.8082	0.0408858						TRUE	0.123407	TRUE	3	22	Amp		0.966612	N	80.9172
22	B10	FALSE	ΔsteE 1.5h	steA	UNKNOWN	SYBR	None							26.6285	26.7242	0.0994854						TRUE	0.137223	TRUE	3	22	Amp		0.98026	N	83.9931
23	B11	FALSE	ΔsteE 1.5h	steA	UNKNOWN	SYBR	None							26.8271	26.7242	0.0994854						TRUE	0.137223	TRUE	3	22	Amp		0.940849	N	83.9931
24	B12	FALSE	ΔsteE 1.5h	steA	UNKNOWN	SYBR	None							26.7171	26.7242	0.0994854						TRUE	0.137223	TRUE	3	21	Amp		0.975657	N	83.8393
25	C1	FALSE	WT 1.5h	ssaV	UNKNOWN	SYBR	None				1	0.678657	1.4735	27.3801	27.7113	0.34475		3.6242	0.348878	0.201425	0	TRUE	0.130384	TRUE	3	22	Amp		0.952882	N	85.0696
26	C2	FALSE	WT 1.5h	ssaV	UNKNOWN	SYBR	None				1	0.678657	1.4735	28.0681	27.7113	0.34475		3.6242	0.348878	0.201425	0	TRUE	0.130384	TRUE	3	22	Amp		0.972506	N	85.0696
27	C3	FALSE	WT 1.5h	ssaV	UNKNOWN	SYBR	None				1	0.678657	1.4735	27.6856	27.7113	0.34475		3.6242	0.348878	0.201425	0	TRUE	0.130384	TRUE	3	23	Amp		0.953917	N	85.0696
28	C4	FALSE	WT 1.5h	steB	UNKNOWN	SYBR	None				1	0.891643	1.12153	27.2048	27.3006	0.0882692		3.21357	0.103221	0.0595949	0	TRUE	0.119212	TRUE	3	22	Amp		0.974336	N	87.5303
29	C5	FALSE	WT 1.5h	steB	UNKNOWN	SYBR	None				1	0.891643	1.12153	27.3787	27.3006	0.0882692		3.21357	0.103221	0.0595949	0	TRUE	0.119212	TRUE	3	23	Amp		0.978346	N	87.5303
30	C6	FALSE	WT 1.5h	steB	UNKNOWN	SYBR	None				1	0.891643	1.12153	27.3184	27.3006	0.0882692		3.21357	0.103221	0.0595949	0	TRUE	0.119212	TRUE	3	23	Amp		0.961153	N	87.5303
31	C7	FALSE	ΔsteE 1.5h	ssaV	UNKNOWN	SYBR	None							27.0508	27.1333	0.148505						TRUE	0.149727	TRUE	3	21	Amp		0.971068	N	85.2234
32	C8	FALSE	ΔsteE 1.5h	ssaV	UNKNOWN	SYBR	None							27.3048	27.1333	0.148505						TRUE	0.149727	TRUE	3	23	Amp		0.982631	N	85.2234
33	C9	FALSE	ΔsteE 1.5h	ssaV	UNKNOWN	SYBR	None							27.0445	27.1333	0.148505						TRUE	0.149727	TRUE	3	22	Amp		0.970634	N	85.0696
34	C10	FALSE	ΔsteE 1.5h	steB	UNKNOWN	SYBR	None							27.4122	27.281	0.169954						TRUE	0.145315	TRUE	3	22	Amp		0.982541	N	87.6841
35	C11	FALSE	ΔsteE 1.5h	steB	UNKNOWN	SYBR	None							27.3418	27.281	0.169954						TRUE	0.145315	TRUE	3	22	Amp		0.980178	N	87.5303
36	C12	FALSE	ΔsteE 1.5h	steB	UNKNOWN	SYBR	None							27.089	27.281	0.169954						TRUE	0.145315	TRUE	3	22	Amp		0.934074	N	87.5303
37	D1	FALSE	WT 1.5h	sseC	UNKNOWN	SYBR	None				1	0.898814	1.11258	27.0044	26.9959	0.0797185		2.90884	0.0960116	0.0554323	0	TRUE	0.113502	TRUE	3	22	Amp		0.978342	N	83.8393
38	D2	FALSE	WT 1.5h	sseC	UNKNOWN	SYBR	None				1	0.898814	1.11258	26.9123	26.9959	0.0797185		2.90884	0.0960116	0.0554323	0	TRUE	0.113502	TRUE	3	21	Amp		0.973817	N	83.9931
39	D3	FALSE	WT 1.5h	sseC	UNKNOWN	SYBR	None				1	0.898814	1.11258	27.0711	26.9959	0.0797185		2.90884	0.0960116	0.0554323	0	TRUE	0.113502	TRUE	3	22	Amp		0.938737	N	83.9931
43	D7	FALSE	ΔsteE 1.5h	sseC	UNKNOWN	SYBR	None							26.9649	26.9085	0.075075						TRUE	0.136216	TRUE	3	22	Amp		0.966126	N	84.1469
44	D8	FALSE	ΔsteE 1.5h	sseC	UNKNOWN	SYBR	None							26.9373	26.9085	0.075075						TRUE	0.136216	TRUE	3	22	Amp		0.984515	N	84.1469
45	D9	FALSE	ΔsteE 1.5h	sseC	UNKNOWN	SYBR	None							26.8233	26.9085	0.075075						TRUE	0.136216	TRUE	3	22	Amp		0.974245	N	84.1469
61	F1	FALSE	WT 1.5h	sseF	UNKNOWN	SYBR	None				1	0.813938	1.22859	27.6021	27.4274	0.17739		3.34028	0.185285	0.106974	0	TRUE	0.0560999	TRUE	3	24	Amp		0.947318	N	84.6082
62	F2	FALSE	WT 1.5h	sseF	UNKNOWN	SYBR	None				1	0.813938	1.22859	27.2474	27.4274	0.17739		3.34028	0.185285	0.106974	0	TRUE	0.0560999	TRUE	3	24	Amp		0.960665	N	84.6082
63	F3	FALSE	WT 1.5h	sseF	UNKNOWN	SYBR	None				1	0.813938	1.22859	27.4325	27.4274	0.17739		3.34028	0.185285	0.106974	0	TRUE	0.0560999	TRUE	3	23	Amp		0.956489	N	84.6082
64	F4	FALSE	WT 1.5h	steE	UNKNOWN	SYBR	None				1	0.863348	1.15828	27.3578	27.443	0.120936		3.35594	0.132245	0.0763517	0	TRUE	0.0961424	TRUE	3	23	Amp		0.969303	N	83.3779
65	F5	FALSE	WT 1.5h	steE	UNKNOWN	SYBR	None				1	0.863348	1.15828	27.3898	27.443	0.120936		3.35594	0.132245	0.0763517	0	TRUE	0.0961424	TRUE	3	22	Amp		0.970666	N	83.3779
66	F6	FALSE	WT 1.5h	steE	UNKNOWN	SYBR	None				1	0.863348	1.15828	27.5814	27.443	0.120936		3.35594	0.132245	0.0763517	0	TRUE	0.0961424	TRUE	3	23	Amp		0.980257	N	83.3779
67	F7	FALSE	ΔsteE 1.5h	sseF	UNKNOWN	SYBR	None							26.5611	26.9066	0.301518						TRUE	0.0702338	TRUE	3	23	Amp		0.965888	N	84.9158
68	F8	FALSE	ΔsteE 1.5h	sseF	UNKNOWN	SYBR	None							27.0423	26.9066	0.301518						TRUE	0.0702338	TRUE	3	23	Amp		0.965699	N	84.9158
69	F9	FALSE	ΔsteE 1.5h	sseF	UNKNOWN	SYBR	None							27.1164	26.9066	0.301518						TRUE	0.0702338	TRUE	3	23	Amp		0.955051	N	84.9158
70	F10	FALSE	ΔsteE 1.5h	steE	UNKNOWN	SYBR	None							30.9766	32.8443	2.02331						TRUE	0.127914	TRUE	3	27	Amp		0.964956	Y	83.5317
71	F11	FALSE	ΔsteE 1.5h	steE	UNKNOWN	SYBR	None							34.9937	32.8443	2.02331						TRUE	0.127914	TRUE	3	30	Amp		0.945414	Y	83.3779
72	F12	FALSE	ΔsteE 1.5h	steE	UNKNOWN	SYBR	None							32.5627	32.8443	2.02331						TRUE	0.127914	TRUE	3	28	Amp		0.980738	Y	83.3779
73	G1	FALSE	WT 1.5h	sseG	UNKNOWN	SYBR	None				1	0.634453	1.57616	27.9551	27.6632	0.405986		3.57609	0.409497	0.236423	0	TRUE	0.110365	TRUE	3	23	Amp		0.948261	N	81.3786
74	G2	FALSE	WT 1.5h	sseG	UNKNOWN	SYBR	None				1	0.634453	1.57616	27.8348	27.6632	0.405986		3.57609	0.409497	0.236423	0	TRUE	0.110365	TRUE	3	24	Amp		0.952976	N	81.3786
75	G3	FALSE	WT 1.5h	sseG	UNKNOWN	SYBR	None				1	0.634453	1.57616	27.1995	27.6632	0.405986		3.57609	0.409497	0.236423	0	TRUE	0.110365	TRUE	3	23	Amp		0.951168	N	81.5324
79	G7	FALSE	ΔsteE 1.5h	sseG	UNKNOWN	SYBR	None							27.2718	27.3804	0.177762						TRUE	0.147826	TRUE	3	22	Amp		0.964246	N	81.6862
80	G8	FALSE	ΔsteE 1.5h	sseG	UNKNOWN	SYBR	None							27.5855	27.3804	0.177762						TRUE	0.147826	TRUE	3	22	Amp		0.966365	N	81.84
81	G9	FALSE	ΔsteE 1.5h	sseG	UNKNOWN	SYBR	None							27.2837	27.3804	0.177762						TRUE	0.147826	TRUE	3	21	Amp		0.979887	N	81.6862
85	H1	FALSE	WT 1.5h	sseJ	UNKNOWN	SYBR	None				1	0.894417	1.11805	27.865	27.8274	0.0849832		3.74028	0.100426	0.0579808	0	TRUE	0.113664	TRUE	3	24	Amp		0.973496	N	82.3013
86	H2	FALSE	WT 1.5h	sseJ	UNKNOWN	SYBR	None				1	0.894417	1.11805	27.887	27.8274	0.0849832		3.74028	0.100426	0.0579808	0	TRUE	0.113664	TRUE	3	24	Amp		0.961088	N	82.3013
87	H3	FALSE	WT 1.5h	sseJ	UNKNOWN	SYBR	None				1	0.894417	1.11805	27.73	27.8274	0.0849832		3.74028	0.100426	0.0579808	0	TRUE	0.113664	TRUE	3	24	Amp		0.965124	N	82.4551
91	H7	FALSE	ΔsteE 1.5h	sseJ	UNKNOWN	SYBR	None							27.254	27.1001	0.148317						TRUE	0.123294	TRUE	3	22	Amp		0.952431	N	82.6089
92	H8	FALSE	ΔsteE 1.5h	sseJ	UNKNOWN	SYBR	None							26.9581	27.1001	0.148317						TRUE	0.123294	TRUE	3	22	Amp		0.974592	N	82.7627
93	H9	FALSE	ΔsteE 1.5h	sseJ	UNKNOWN	SYBR	None							27.0883	27.1001	0.148317						TRUE	0.123294	TRUE	3	23	Amp		0.961615	N	82.6089
Well	Well Position	Omit	Sample Name	Target Name	Task	Reporter	Quencher	Quantity	Quantity Mean	Quantity SD	RQ	RQ Min	RQ Max	CT	Ct Mean	Ct SD	Delta Ct	Delta Ct Mean	Delta Ct SD	Delta Ct SE	Delta Delta Ct	Automatic Ct Threshold	Ct Threshold	Automatic Baseline	Baseline Start	Baseline End	Amp Status	Comments	Cq Conf	MTP	HIGHSD	OUTLIERRG	Tm1
7	A7	FALSE	WT 3h	sifB	UNKNOWN	SYBR	None							29.4269	29.7572	0.28615						TRUE	0.0966537	TRUE	3	24	Amp			N	N	Y	81.705
8	A8	FALSE	WT 3h	sifB	UNKNOWN	SYBR	None							29.9171	29.7572	0.28615						TRUE	0.0966537	TRUE	3	25	Amp			N	N	N	81.705
9	A9	FALSE	WT 3h	sifB	UNKNOWN	SYBR	None							29.9277	29.7572	0.28615						TRUE	0.0966537	TRUE	3	25	Amp			N	N	N	81.705
10	A10	FALSE	ΔsteE 3h	sifB	UNKNOWN	SYBR	None				1.84025	1.28268	2.64021	27.8862	27.9822	0.153796		-1.77502	0.324861	0.187559	-0.879905	TRUE	0.0874763	TRUE	3	23	Amp			N	N	N	81.86
11	A11	FALSE	ΔsteE 3h	sifB	UNKNOWN	SYBR	None				1.84025	1.28268	2.64021	28.1596	27.9822	0.153796		-1.77502	0.324861	0.187559	-0.879905	TRUE	0.0874763	TRUE	3	25	Amp			N	N	N	81.86
12	A12	FALSE	ΔsteE 3h	sifB	UNKNOWN	SYBR	None				1.84025	1.28268	2.64021	27.9008	27.9822	0.153796		-1.77502	0.324861	0.187559	-0.879905	TRUE	0.0874763	TRUE	3	23	Amp			N	N	N	81.86
13	B1	FALSE	WT 3h	gmK	UNKNOWN	SYBR	None							29.8707	29.5252	0.332828						TRUE	0.0966537	TRUE	3	25	Amp			N	N	N	87.286
14	B2	FALSE	WT 3h	gmK	UNKNOWN	SYBR	None							29.2067	29.5252	0.332828						TRUE	0.0966537	TRUE	3	24	Amp			N	N	N	87.131
15	B3	FALSE	WT 3h	gmK	UNKNOWN	SYBR	None							29.4981	29.5252	0.332828						TRUE	0.0966537	TRUE	3	26	Amp			N	N	N	87.286
16	B4	FALSE	ΔsteE 3h	gmK	UNKNOWN	SYBR	None				1	0.680891	1.46866	28.5225	28.6301	0.0942673		-0.895119	0.34592	0.199717	0	TRUE	0.0874763	TRUE	3	25	Amp			N	N	N	87.286
17	B5	FALSE	ΔsteE 3h	gmK	UNKNOWN	SYBR	None				1	0.680891	1.46866	28.6692	28.6301	0.0942673		-0.895119	0.34592	0.199717	0	TRUE	0.0874763	TRUE	3	24	Amp			N	N	N	87.286
18	B6	FALSE	ΔsteE 3h	gmK	UNKNOWN	SYBR	None				1	0.680891	1.46866	28.6985	28.6301	0.0942673		-0.895119	0.34592	0.199717	0	TRUE	0.0874763	TRUE	3	25	Amp			N	N	N	87.286
19	B7	FALSE	WT 3h	sipA	UNKNOWN	SYBR	None							28.2276	28.4295	0.176999						TRUE	0.0966537	TRUE	3	23	Amp			N	N	N	87.9061
20	B8	FALSE	WT 3h	sipA	UNKNOWN	SYBR	None							28.5033	28.4295	0.176999						TRUE	0.0966537	TRUE	3	24	Amp			N	N	N	87.9061
21	B9	FALSE	WT 3h	sipA	UNKNOWN	SYBR	None							28.5577	28.4295	0.176999						TRUE	0.0966537	TRUE	3	25	Amp			N	N	N	87.9061
22	B10	FALSE	ΔsteE 3h	sipA	UNKNOWN	SYBR	None				1.12292	0.786219	1.60381	27.2573	27.3672	0.267563		-1.06237	0.320809	0.185219	-0.167255	TRUE	0.0874763	TRUE	3	23	Amp			N	N	N	87.9061
23	B11	FALSE	ΔsteE 3h	sipA	UNKNOWN	SYBR	None				1.12292	0.786219	1.60381	27.6722	27.3672	0.267563		-1.06237	0.320809	0.185219	-0.167255	TRUE	0.0874763	TRUE	3	24	Amp			N	N	N	87.9061
24	B12	FALSE	ΔsteE 3h	sipA	UNKNOWN	SYBR	None				1.12292	0.786219	1.60381	27.1721	27.3672	0.267563		-1.06237	0.320809	0.185219	-0.167255	TRUE	0.0874763	TRUE	3	23	Amp			N	N	N	87.9061
25	C1	FALSE	WT 3h	hilA	UNKNOWN	SYBR	None							29.0228	29.0935	0.190608						TRUE	0.0966537	TRUE	3	24	Amp			N	N	N	86.2008
26	C2	FALSE	WT 3h	hilA	UNKNOWN	SYBR	None							28.9484	29.0935	0.190608						TRUE	0.0966537	TRUE	3	24	Amp			N	N	N	86.2008
27	C3	FALSE	WT 3h	hilA	UNKNOWN	SYBR	None							29.3094	29.0935	0.190608						TRUE	0.0966537	TRUE	3	24	Amp			N	N	N	86.3558
28	C4	FALSE	ΔsteE 3h	hilA	UNKNOWN	SYBR	None				1.22376	0.945916	1.58321	27.898	27.9071	0.131867		-1.18644	0.231776	0.133816	-0.291317	TRUE	0.0874763	TRUE	3	24	Amp			N	N	N	86.3558
29	C5	FALSE	ΔsteE 3h	hilA	UNKNOWN	SYBR	None				1.22376	0.945916	1.58321	28.0432	27.9071	0.131867		-1.18644	0.231776	0.133816	-0.291317	TRUE	0.0874763	TRUE	3	24	Amp			N	N	N	86.2008
30	C6	FALSE	ΔsteE 3h	hilA	UNKNOWN	SYBR	None				1.22376	0.945916	1.58321	27.78	27.9071	0.131867		-1.18644	0.231776	0.133816	-0.291317	TRUE	0.0874763	TRUE	3	23	Amp			N	N	N	86.3558
31	C7	FALSE	WT 3h	sipC	UNKNOWN	SYBR	None							29.87	29.8402	0.0342683						TRUE	0.0966537	TRUE	3	25	Amp			N	N	N	83.2553
32	C8	FALSE	WT 3h	sipC	UNKNOWN	SYBR	None							29.8028	29.8402	0.0342683						TRUE	0.0966537	TRUE	3	25	Amp			N	N	N	83.2553
33	C9	FALSE	WT 3h	sipC	UNKNOWN	SYBR	None							29.848	29.8402	0.0342683						TRUE	0.0966537	TRUE	3	25	Amp			N	N	N	83.1002
34	C10	FALSE	ΔsteE 3h	sipC	UNKNOWN	SYBR	None				1.287	1.15713	1.43143	28.6659	28.5811	0.0893841		-1.25913	0.0957279	0.0552685	-0.364007	TRUE	0.0874763	TRUE	3	23	Amp			N	N	N	83.2553
35	C11	FALSE	ΔsteE 3h	sipC	UNKNOWN	SYBR	None				1.287	1.15713	1.43143	28.5897	28.5811	0.0893841		-1.25913	0.0957279	0.0552685	-0.364007	TRUE	0.0874763	TRUE	3	24	Amp			N	N	N	83.2553
36	C12	FALSE	ΔsteE 3h	sipC	UNKNOWN	SYBR	None				1.287	1.15713	1.43143	28.4878	28.5811	0.0893841		-1.25913	0.0957279	0.0552685	-0.364007	TRUE	0.0874763	TRUE	3	23	Amp			N	N	N	83.2553
49	E1	FALSE	WT 3h	pipB	UNKNOWN	SYBR	None							27.6534	27.7605	0.182289						TRUE	0.0966537	TRUE	3	22	Amp			N	N	N	78.9145
50	E2	FALSE	WT 3h	pipB	UNKNOWN	SYBR	None							27.6571	27.7605	0.182289						TRUE	0.0966537	TRUE	3	22	Amp			N	N	N	79.0695
51	E3	FALSE	WT 3h	pipB	UNKNOWN	SYBR	None							27.971	27.7605	0.182289						TRUE	0.0966537	TRUE	3	23	Amp			N	N	N	79.0695
52	E4	FALSE	ΔsteE 3h	pipB	UNKNOWN	SYBR	None				2.0506	1.63778	2.56748	25.9095	25.8293	0.0877572		-1.93117	0.202313	0.116805	-1.03605	TRUE	0.0874763	TRUE	3	22	Amp			N	N	N	79.0695
53	E5	FALSE	ΔsteE 3h	pipB	UNKNOWN	SYBR	None				2.0506	1.63778	2.56748	25.8429	25.8293	0.0877572		-1.93117	0.202313	0.116805	-1.03605	TRUE	0.0874763	TRUE	3	22	Amp			N	N	N	79.0695
54	E6	FALSE	ΔsteE 3h	pipB	UNKNOWN	SYBR	None				2.0506	1.63778	2.56748	25.7356	25.8293	0.0877572		-1.93117	0.202313	0.116805	-1.03605	TRUE	0.0874763	TRUE	3	22	Amp			Y	N	N	78.9145
61	F1	FALSE	WT 3h	prgH	UNKNOWN	SYBR	None							31.6265	31.8933	0.4449						TRUE	0.0966537	TRUE	3	28	Amp			N	N	N	83.7204
62	F2	FALSE	WT 3h	prgH	UNKNOWN	SYBR	None							31.6465	31.8933	0.4449						TRUE	0.0966537	TRUE	3	25	Amp			Y	N	N	83.7204
63	F3	FALSE	WT 3h	prgH	UNKNOWN	SYBR	None							32.4069	31.8933	0.4449						TRUE	0.0966537	TRUE	3	27	Amp			N	N	Y	83.7204
64	F4	FALSE	ΔsteE 3h	prgH	UNKNOWN	SYBR	None				1.02889	0.598886	1.76764	30.7616	30.9571	0.198204		-0.936209	0.487053	0.2812	-0.04109	TRUE	0.0874763	TRUE	3	27	Amp			N	N	N	83.7204
65	F5	FALSE	ΔsteE 3h	prgH	UNKNOWN	SYBR	None				1.02889	0.598886	1.76764	31.1579	30.9571	0.198204		-0.936209	0.487053	0.2812	-0.04109	TRUE	0.0874763	TRUE	3	27	Amp			N	N	N	83.8754
66	F6	FALSE	ΔsteE 3h	prgH	UNKNOWN	SYBR	None				1.02889	0.598886	1.76764	30.9518	30.9571	0.198204		-0.936209	0.487053	0.2812	-0.04109	TRUE	0.0874763	TRUE	3	26	Amp			N	N	N	83.7204
73	G1	FALSE	WT 3h	sefC	UNKNOWN	SYBR	None							30.7734	30.8238	0.0916609						TRUE	0.0966537	TRUE	3	25	Amp			N	N	N	79.9997
74	G2	FALSE	WT 3h	sefC	UNKNOWN	SYBR	None							30.7684	30.8238	0.0916609						TRUE	0.0966537	TRUE	3	26	Amp			N	N	N	80.3097
75	G3	FALSE	WT 3h	sefC	UNKNOWN	SYBR	None							30.9296	30.8238	0.0916609						TRUE	0.0966537	TRUE	3	25	Amp			N	N	N	80.4648
76	G4	FALSE	ΔsteE 3h	sefC	UNKNOWN	SYBR	None				1.50446	1.08242	2.09105	29.1431	29.3394	0.28178		-1.48436	0.296313	0.171077	-0.589244	TRUE	0.0874763	TRUE	3	26	Amp			N	N	N	80.3097
77	G5	FALSE	ΔsteE 3h	sefC	UNKNOWN	SYBR	None				1.50446	1.08242	2.09105	29.6623	29.3394	0.28178		-1.48436	0.296313	0.171077	-0.589244	TRUE	0.0874763	TRUE	3	24	Amp			N	N	N	80.4648
78	G6	FALSE	ΔsteE 3h	sefC	UNKNOWN	SYBR	None				1.50446	1.08242	2.09105	29.2129	29.3394	0.28178		-1.48436	0.296313	0.171077	-0.589244	TRUE	0.0874763	TRUE	3	25	Amp			N	N	N	80.4648
Well	Well Position	Omit	Sample Name	Target Name	Task	Reporter	Quencher	Quantity	Quantity Mean	Quantity SD	RQ	RQ Min	RQ Max	CT	Ct Mean	Ct SD	Delta Ct	Delta Ct Mean	Delta Ct SD	Delta Ct SE	Delta Delta Ct	Automatic Ct Threshold	Ct Threshold	Automatic Baseline	Baseline Start	Baseline End	Amp Status	Comments	Cq Conf	MTP	EXPFAIL	HIGHSD	NOAMP	Tm1
1	A1	FALSE	WT 3h	gmk	UNKNOWN	SYBR	None							29.915	29.7926	0.149014						TRUE	0.102378	TRUE	3	25	Amp			N	N	N	N	87.3503
2	A2	FALSE	WT 3h	gmk	UNKNOWN	SYBR	None							29.8362	29.7926	0.149014						TRUE	0.102378	TRUE	3	25	Amp			N	N	N	N	87.1992
3	A3	FALSE	WT 3h	gmk	UNKNOWN	SYBR	None							29.6267	29.7926	0.149014						TRUE	0.102378	TRUE	3	25	Amp			N	N	N	N	87.3503
4	A4	FALSE	ΔsteE 3h	gmk	UNKNOWN	SYBR	None							28.5159	28.9062	0.423159						TRUE	0.102378	TRUE	3	24	Amp			N	N	N	N	87.1992
5	A5	FALSE	ΔsteE 3h	gmk	UNKNOWN	SYBR	None							29.3559	28.9062	0.423159						TRUE	0.102378	TRUE	3	24	Amp			N	N	N	N	87.5014
6	A6	FALSE	ΔsteE 3h	gmk	UNKNOWN	SYBR	None							28.8468	28.9062	0.423159						TRUE	0.102378	TRUE	3	24	Amp			N	N	N	N	87.1992
7	A7	FALSE	WT 3h	sseJ	UNKNOWN	SYBR	None				1	0.58153	1.7196	30.1099	29.968	0.464574		0.175355	0.487887	0.281682	0	TRUE	0.140407	TRUE	3	25	Amp			N	N	N	N	82.666
8	A8	FALSE	WT 3h	sseJ	UNKNOWN	SYBR	None				1	0.58153	1.7196	30.345	29.968	0.464574		0.175355	0.487887	0.281682	0	TRUE	0.140407	TRUE	3	24	Amp			N	N	N	N	82.8172
9	A9	FALSE	WT 3h	sseJ	UNKNOWN	SYBR	None				1	0.58153	1.7196	29.449	29.968	0.464574		0.175355	0.487887	0.281682	0	TRUE	0.140407	TRUE	3	22	Amp			N	N	N	N	82.666
10	A10	FALSE	ΔsteE 3h	sseJ	UNKNOWN	SYBR	None				1.88287	1.17379	3.02032	28.2179	28.1686	0.0427348		-0.737581	0.425312	0.245554	-0.912937	TRUE	0.140407	TRUE	3	24	Amp			N	N	N	N	82.8172
11	A11	FALSE	ΔsteE 3h	sseJ	UNKNOWN	SYBR	None				1.88287	1.17379	3.02032	28.1444	28.1686	0.0427348		-0.737581	0.425312	0.245554	-0.912937	TRUE	0.140407	TRUE	3	24	Amp			N	N	N	N	82.8172
12	A12	FALSE	ΔsteE 3h	sseJ	UNKNOWN	SYBR	None				1.88287	1.17379	3.02032	28.1435	28.1686	0.0427348		-0.737581	0.425312	0.245554	-0.912937	TRUE	0.140407	TRUE	3	22	Amp			N	N	N	N	82.8172
13	B1	FALSE	WT 3h	spiC	UNKNOWN	SYBR	None				1	0.741	1.34953	29.9335	29.675	0.224893		-0.117653	0.269782	0.155759	0	TRUE	0.12116	TRUE	3	26	Amp			N	N	N	N	82.8172
14	B2	FALSE	WT 3h	spiC	UNKNOWN	SYBR	None				1	0.741	1.34953	29.5672	29.675	0.224893		-0.117653	0.269782	0.155759	0	TRUE	0.12116	TRUE	3	24	Amp			N	N	N	N	82.8172
15	B3	FALSE	WT 3h	spiC	UNKNOWN	SYBR	None				1	0.741	1.34953	29.5243	29.675	0.224893		-0.117653	0.269782	0.155759	0	TRUE	0.12116	TRUE	3	25	Amp			N	N	N	N	82.8172
16	B4	FALSE	ΔsteE 3h	spiC	UNKNOWN	SYBR	None				2.02748	1.21283	3.38932	27.983	27.7688	0.186552		-1.13734	0.462456	0.266999	-1.01969	TRUE	0.12116	TRUE	3	23	Amp			N	N	N	N	82.8172
17	B5	FALSE	ΔsteE 3h	spiC	UNKNOWN	SYBR	None				2.02748	1.21283	3.38932	27.6814	27.7688	0.186552		-1.13734	0.462456	0.266999	-1.01969	TRUE	0.12116	TRUE	3	23	Amp			N	N	N	N	82.8172
18	B6	FALSE	ΔsteE 3h	spiC	UNKNOWN	SYBR	None				2.02748	1.21283	3.38932	27.642	27.7688	0.186552		-1.13734	0.462456	0.266999	-1.01969	TRUE	0.12116	TRUE	3	23	Amp			N	N	N	N	82.8172
19	B7	FALSE	WT 3h	sspH2	UNKNOWN	SYBR	None				1	0.649783	1.53898	32.0087	32.0046	0.358253		2.21192	0.388009	0.224017	0	TRUE	0.169941	TRUE	3	27	Amp			N	N	N	N	86.5948
20	B8	FALSE	WT 3h	sspH2	UNKNOWN	SYBR	None				1	0.649783	1.53898	32.3607	32.0046	0.358253		2.21192	0.388009	0.224017	0	TRUE	0.169941	TRUE	3	27	Amp			N	N	N	N	86.5948
21	B9	FALSE	WT 3h	sspH2	UNKNOWN	SYBR	None				1	0.649783	1.53898	31.6442	32.0046	0.358253		2.21192	0.388009	0.224017	0	TRUE	0.169941	TRUE	3	26	Amp			N	N	N	N	86.5948
22	B10	FALSE	ΔsteE 3h	sspH2	UNKNOWN	SYBR	None				1.05602	0.632409	1.76338	30.9456	31.0395	0.184061		2.13329	0.461457	0.266422	-0.0786368	TRUE	0.169941	TRUE	3	26	Amp			N	N	N	N	86.7459
23	B11	FALSE	ΔsteE 3h	sspH2	UNKNOWN	SYBR	None				1.05602	0.632409	1.76338	30.9213	31.0395	0.184061		2.13329	0.461457	0.266422	-0.0786368	TRUE	0.169941	TRUE	3	26	Amp			N	N	N	N	86.5948
24	B12	FALSE	ΔsteE 3h	sspH2	UNKNOWN	SYBR	None				1.05602	0.632409	1.76338	31.2515	31.0395	0.184061		2.13329	0.461457	0.266422	-0.0786368	TRUE	0.169941	TRUE	3	26	Amp			N	N	N	N	86.7459
25	C1	FALSE	WT 3h	ssaT	UNKNOWN	SYBR	None				1	0.685136	1.45956	30.8331	30.7323	0.30597		0.939668	0.340327	0.196488	0	TRUE	0.0847252	TRUE	3	27	Amp			N	N	N	N	81.0039
26	C2	FALSE	WT 3h	ssaT	UNKNOWN	SYBR	None				1	0.685136	1.45956	30.9751	30.7323	0.30597		0.939668	0.340327	0.196488	0	TRUE	0.0847252	TRUE	3	27	Amp			N	N	N	N	81.0039
27	C3	FALSE	WT 3h	ssaT	UNKNOWN	SYBR	None				1	0.685136	1.45956	30.3886	30.7323	0.30597		0.939668	0.340327	0.196488	0	TRUE	0.0847252	TRUE	3	27	Amp			N	N	N	N	80.8528
28	C4	FALSE	ΔsteE 3h	ssaT	UNKNOWN	SYBR	None				1.45002	0.875818	2.40068	29.2317	29.3098	0.163814		0.403596	0.453761	0.261979	-0.536072	TRUE	0.0847252	TRUE	3	25	Amp			N	N	N	N	81.0039
29	C5	FALSE	ΔsteE 3h	ssaT	UNKNOWN	SYBR	None				1.45002	0.875818	2.40068	29.1996	29.3098	0.163814		0.403596	0.453761	0.261979	-0.536072	TRUE	0.0847252	TRUE	3	25	Amp			N	N	N	N	81.0039
30	C6	FALSE	ΔsteE 3h	ssaT	UNKNOWN	SYBR	None				1.45002	0.875818	2.40068	29.498	29.3098	0.163814		0.403596	0.453761	0.261979	-0.536072	TRUE	0.0847252	TRUE	3	25	Amp			N	N	N	N	80.8528
31	C7	FALSE	WT 3h	steA	UNKNOWN	SYBR	None				1	0.628505	1.59108	29.5413	29.5474	0.390509		-0.245265	0.417974	0.241317	0	TRUE	0.14128	TRUE	3	23	Amp			N	N	N	N	83.8749
32	C8	FALSE	WT 3h	steA	UNKNOWN	SYBR	None				1	0.628505	1.59108	29.1599	29.5474	0.390509		-0.245265	0.417974	0.241317	0	TRUE	0.14128	TRUE	3	24	Amp			N	N	N	N	83.8749
33	C9	FALSE	WT 3h	steA	UNKNOWN	SYBR	None				1	0.628505	1.59108	29.9409	29.5474	0.390509		-0.245265	0.417974	0.241317	0	TRUE	0.14128	TRUE	3	25	Amp			N	N	N	N	83.8749
34	C10	FALSE	ΔsteE 3h	steA	UNKNOWN	SYBR	None				0.901053	0.453398	1.79069	29.2862	28.8112	0.450563		-0.0949491	0.618119	0.356871	0.150316	TRUE	0.14128	TRUE	3	25	Amp			N	N	N	N	83.8749
35	C11	FALSE	ΔsteE 3h	steA	UNKNOWN	SYBR	None				0.901053	0.453398	1.79069	28.7576	28.8112	0.450563		-0.0949491	0.618119	0.356871	0.150316	TRUE	0.14128	TRUE	3	23	Amp			N	N	N	N	83.8749
36	C12	FALSE	ΔsteE 3h	steA	UNKNOWN	SYBR	None				0.901053	0.453398	1.79069	28.3899	28.8112	0.450563		-0.0949491	0.618119	0.356871	0.150316	TRUE	0.14128	TRUE	3	21	Amp			N	N	N	N	83.8749
37	D1	FALSE	WT 3h	ssaV	UNKNOWN	SYBR	None				1	0.616272	1.62266	30.8019	30.4962	0.409386		0.703553	0.435663	0.25153	0	TRUE	0.0983083	TRUE	3	25	Amp			Y	N	N	N	84.9326
38	D2	FALSE	WT 3h	ssaV	UNKNOWN	SYBR	None				1	0.616272	1.62266	30.6556	30.4962	0.409386		0.703553	0.435663	0.25153	0	TRUE	0.0983083	TRUE	3	26	Amp			Y	N	N	N	84.9326
39	D3	FALSE	WT 3h	ssaV	UNKNOWN	SYBR	None				1	0.616272	1.62266	30.0311	30.4962	0.409386		0.703553	0.435663	0.25153	0	TRUE	0.0983083	TRUE	3	25	Amp			N	N	N	N	84.9326
40	D4	FALSE	ΔsteE 3h	ssaV	UNKNOWN	SYBR	None				1.55418	0.858837	2.81249	29.297	28.9736	0.325414		0.0674013	0.533814	0.308198	-0.636152	TRUE	0.0983083	TRUE	3	25	Amp			N	N	N	N	85.0837
41	D5	FALSE	ΔsteE 3h	ssaV	UNKNOWN	SYBR	None				1.55418	0.858837	2.81249	28.9775	28.9736	0.325414		0.0674013	0.533814	0.308198	-0.636152	TRUE	0.0983083	TRUE	3	23	Amp			N	N	N	N	84.9326
42	D6	FALSE	ΔsteE 3h	ssaV	UNKNOWN	SYBR	None				1.55418	0.858837	2.81249	28.6462	28.9736	0.325414		0.0674013	0.533814	0.308198	-0.636152	TRUE	0.0983083	TRUE	3	25	Amp			N	N	N	N	85.0837
43	D7	FALSE	WT 3h	steB	UNKNOWN	SYBR	None				1	0.462243	2.16337	34.6296	34.518	0.37833		4.72537	0.694504	0.400972	0	TRUE	0.04	TRUE	3	31	Amp			N	N	Y	N	87.6525
44	D8	FALSE	WT 3h	steB	UNKNOWN	SYBR	None				1	0.462243	2.16337	34.1336	34.518	0.37833		4.72537	0.694504	0.400972	0	TRUE	0.04	TRUE	3	31	Amp			Y	N	Y	N	83.5727
45	D9	FALSE	WT 3h	steB	UNKNOWN	SYBR	None				1	0.462243	2.16337	34.7908	34.518	0.37833		4.72537	0.694504	0.400972	0	TRUE	0.04	TRUE	3	29	Amp			Y	N	Y	N	88.2569
46	D10	FALSE	ΔsteE 3h	steB	UNKNOWN	SYBR	None				3.68845	1.51091	9.00427	31.7871	31.7485	0.48275		2.84236	0.803251	0.463757	-1.88301	TRUE	0.04	TRUE	3	28	Amp			N	N	Y	N	87.5014
47	D11	FALSE	ΔsteE 3h	steB	UNKNOWN	SYBR	None				3.68845	1.51091	9.00427	31.4473	31.7485	0.48275		2.84236	0.803251	0.463757	-1.88301	TRUE	0.04	TRUE	3	28	Amp			Y	N	Y	N	87.3503
48	D12	FALSE	ΔsteE 3h	steB	UNKNOWN	SYBR	None				3.68845	1.51091	9.00427	32.0112	31.7485	0.48275		2.84236	0.803251	0.463757	-1.88301	TRUE	0.04	TRUE	3	29	Amp			N	N	Y	N	87.3503
49	E1	FALSE	WT 3h	sseC	UNKNOWN	SYBR	None				1	0.574044	1.74203	28.3098	27.7682	0.476805		-2.0244	0.499548	0.288414	0	TRUE	0.102015	TRUE	3	23	Amp			N	N	N	N	84.026
50	E2	FALSE	WT 3h	sseC	UNKNOWN	SYBR	None				1	0.574044	1.74203	27.5835	27.7682	0.476805		-2.0244	0.499548	0.288414	0	TRUE	0.102015	TRUE	3	23	Amp			N	N	N	N	84.026
51	E3	FALSE	WT 3h	sseC	UNKNOWN	SYBR	None				1	0.574044	1.74203	27.4115	27.7682	0.476805		-2.0244	0.499548	0.288414	0	TRUE	0.102015	TRUE	3	23	Amp			N	N	N	N	84.026
52	E4	FALSE	ΔsteE 3h	sseC	UNKNOWN	SYBR	None				2.09972	1.12608	3.91519	25.8203	25.8116	0.36795		-3.0946	0.560759	0.323754	-1.0702	TRUE	0.102015	TRUE	3	21	Amp			N	N	N	N	84.026
53	E5	FALSE	ΔsteE 3h	sseC	UNKNOWN	SYBR	None				2.09972	1.12608	3.91519	26.1751	25.8116	0.36795		-3.0946	0.560759	0.323754	-1.0702	TRUE	0.102015	TRUE	3	23	Amp			N	N	N	N	84.1771
54	E6	FALSE	ΔsteE 3h	sseC	UNKNOWN	SYBR	None				2.09972	1.12608	3.91519	25.4393	25.8116	0.36795		-3.0946	0.560759	0.323754	-1.0702	TRUE	0.102015	TRUE	3	20	Amp			N	N	N	N	84.026
73	G1	FALSE	WT 3h	sseF	UNKNOWN	SYBR	None				0.184176	0.1293	0.262343	34.8696	34.7141	0.234435		13.9362	0.318384	0.183819	2.44084	TRUE	0.0907561	TRUE	3	39	Amp			N	Y	N	N	84.4793
74	G2	FALSE	WT 3h	sseF	UNKNOWN	SYBR	None				0.184176	0.1293	0.262343	34.8283	34.7141	0.234435		13.9362	0.318384	0.183819	2.44084	TRUE	0.0907561	TRUE	3	31	Amp			N	N	Y	N	84.4793
75	G3	FALSE	WT 3h	sseF	UNKNOWN	SYBR	None				0.184176	0.1293	0.262343	34.4445	34.7141	0.234435		13.9362	0.318384	0.183819	2.44084	TRUE	0.0907561	TRUE	3	30	Amp			N	N	Y	N	84.6304
76	G4	FALSE	ΔsteE 3h	sseF	UNKNOWN	SYBR	None				1.45227	0.677688	3.11218	33.0098	33.2088	0.539913		4.30265	0.685981	0.396051	-0.538309	TRUE	0.0907561	TRUE	3	29	Amp			N	N	Y	N	84.6304
77	G5	FALSE	ΔsteE 3h	sseF	UNKNOWN	SYBR	None				1.45227	0.677688	3.11218	32.7966	33.2088	0.539913		4.30265	0.685981	0.396051	-0.538309	TRUE	0.0907561	TRUE	3	28	Amp			N	N	Y	N	84.6304
78	G6	FALSE	ΔsteE 3h	sseF	UNKNOWN	SYBR	None				1.45227	0.677688	3.11218	33.82	33.2088	0.539913		4.30265	0.685981	0.396051	-0.538309	TRUE	0.0907561	TRUE	3	30	Amp			N	N	Y	N	84.7815
79	G7	FALSE	WT 3h	steE	UNKNOWN	SYBR	None				1	0.540547	1.84998	32.4624	31.8974	0.53323		2.10477	0.55366	0.319656	0	TRUE	0.112131	TRUE	3	27	Amp			Y	N	Y	N	86.7459
80	G8	FALSE	WT 3h	steE	UNKNOWN	SYBR	None				1	0.540547	1.84998	31.403	31.8974	0.53323		2.10477	0.55366	0.319656	0	TRUE	0.112131	TRUE	3	27	Amp			Y	N	Y	N	86.7459
81	G9	FALSE	WT 3h	steE	UNKNOWN	SYBR	None				1	0.540547	1.84998	31.8268	31.8974	0.53323		2.10477	0.55366	0.319656	0	TRUE	0.112131	TRUE	3	27	Amp			N	N	Y	N	86.7459
82	G10	FALSE	ΔsteE 3h	steE	UNKNOWN	SYBR	None							Undetermined								TRUE	21135.1	TRUE	3	30	No Amp			N	N	N	N	62.288
83	G11	FALSE	ΔsteE 3h	steE	UNKNOWN	SYBR	None							Undetermined								TRUE	21135.1	TRUE	3	39	No Amp			Y	N	N	N	60.001
84	G12	FALSE	ΔsteE 3h	steE	UNKNOWN	SYBR	None							Undetermined								TRUE	21135.1	TRUE	3	39	No Amp			Y	N	N	N	60.001
85	H1	FALSE	WT 3h	sseG	UNKNOWN	SYBR	None				1	0.261332	3.82655	34.1448	33.7639	0.519855		3.97126	1.20778	0.697311	0	TRUE	0.113444	TRUE	3	31	Amp			N	N	Y	N	81.6083
86	H2	FALSE	WT 3h	sseG	UNKNOWN	SYBR	None				1	0.261332	3.82655	33.9937	33.7639	0.519855		3.97126	1.20778	0.697311	0	TRUE	0.113444	TRUE	3	27	Amp			N	N	Y	N	81.4572
87	H3	FALSE	WT 3h	sseG	UNKNOWN	SYBR	None				1	0.261332	3.82655	33.1531	33.7639	0.519855		3.97126	1.20778	0.697311	0	TRUE	0.113444	TRUE	3	28	Amp			N	N	Y	N	81.6083
88	H4	FALSE	ΔsteE 3h	sseG	UNKNOWN	SYBR	None				1.38484	0.79083	2.42501	32.1478	32.4077	0.274203		3.50154	0.504233	0.291119	-0.469716	TRUE	0.113444	TRUE	3	27	Amp			N	N	N	N	81.7594
89	H5	FALSE	ΔsteE 3h	sseG	UNKNOWN	SYBR	None				1.38484	0.79083	2.42501	32.381	32.4077	0.274203		3.50154	0.504233	0.291119	-0.469716	TRUE	0.113444	TRUE	3	27	Amp			N	N	N	N	81.7594
90	H6	FALSE	ΔsteE 3h	sseG	UNKNOWN	SYBR	None				1.38484	0.79083	2.42501	32.6943	32.4077	0.274203		3.50154	0.504233	0.291119	-0.469716	TRUE	0.113444	TRUE	3	28	Amp			N	N	N	N	81.7594
Well	Well Position	Omit	Sample Name	Target Name	Task	Reporter	Quencher	Quantity	Quantity Mean	Quantity SD	RQ	RQ Min	RQ Max	CT	Ct Mean	Ct SD	Delta Ct	Delta Ct Mean	Delta Ct SD	Delta Ct SE	Delta Delta Ct	Automatic Ct Threshold	Ct Threshold	Automatic Baseline	Baseline Start	Baseline End	Amp Status	Comments	Cq Conf	MTP	HIGHSD	OUTLIERRG	Tm1
7	A7	FALSE	WT 8h	sifB	UNKNOWN	SYBR	None				1	0.452297	2.21094	27.0012	27.2405	0.457635		-3.21411	0.714081	0.412275	0	TRUE	0.0773959	TRUE	3	23	Amp			N	N	N	81.6519
8	A8	FALSE	WT 8h	sifB	UNKNOWN	SYBR	None				1	0.452297	2.21094	27.7682	27.2405	0.457635		-3.21411	0.714081	0.412275	0	TRUE	0.0773959	TRUE	3	23	Amp			N	N	N	81.8055
9	A9	FALSE	WT 8h	sifB	UNKNOWN	SYBR	None				1	0.452297	2.21094	26.9521	27.2405	0.457635		-3.21411	0.714081	0.412275	0	TRUE	0.0773959	TRUE	3	22	Amp			N	N	N	81.8055
10	A10	FALSE	ΔsteE 8h	sifB	UNKNOWN	SYBR	None				1.30046	1.18231	1.43042	26.4766	26.4034	0.0756283		-3.59314	0.0857244	0.049493	-0.379021	TRUE	0.0773959	TRUE	3	23	Amp			N	N	N	81.6519
11	A11	FALSE	ΔsteE 8h	sifB	UNKNOWN	SYBR	None				1.30046	1.18231	1.43042	26.3256	26.4034	0.0756283		-3.59314	0.0857244	0.049493	-0.379021	TRUE	0.0773959	TRUE	3	21	Amp			N	N	N	81.8055
12	A12	FALSE	ΔsteE 8h	sifB	UNKNOWN	SYBR	None				1.30046	1.18231	1.43042	26.408	26.4034	0.0756283		-3.59314	0.0857244	0.049493	-0.379021	TRUE	0.0773959	TRUE	3	22	Amp			N	N	N	81.8055
13	B1	FALSE	WT 8h	gmk	UNKNOWN	SYBR	None							29.8685	30.4546	0.548162						TRUE	0.132643	TRUE	3	25	Amp			Y	Y	N	87.3336
14	B2	FALSE	WT 8h	gmk	UNKNOWN	SYBR	None							30.9547	30.4546	0.548162						TRUE	0.132643	TRUE	3	26	Amp			N	Y	N	87.3336
15	B3	FALSE	WT 8h	gmk	UNKNOWN	SYBR	None							30.5406	30.4546	0.548162						TRUE	0.132643	TRUE	3	25	Amp			N	Y	N	87.3336
16	B4	FALSE	ΔsteE 8h	gmk	UNKNOWN	SYBR	None							29.9832	29.9965	0.0403613						TRUE	0.132643	TRUE	3	25	Amp			Y	N	N	87.18
17	B5	FALSE	ΔsteE 8h	gmk	UNKNOWN	SYBR	None							30.0419	29.9965	0.0403613						TRUE	0.132643	TRUE	3	25	Amp			N	N	N	87.18
18	B6	FALSE	ΔsteE 8h	gmk	UNKNOWN	SYBR	None							29.9645	29.9965	0.0403613						TRUE	0.132643	TRUE	3	25	Amp			N	N	N	87.3336
19	B7	FALSE	WT 8h	sipA	UNKNOWN	SYBR	None				1	0.50812	1.96804	30.3398	30.1903	0.266105		-0.264345	0.609339	0.351802	0	TRUE	0.122736	TRUE	3	25	Amp			N	N	N	87.9478
20	B8	FALSE	WT 8h	sipA	UNKNOWN	SYBR	None				1	0.50812	1.96804	30.348	30.1903	0.266105		-0.264345	0.609339	0.351802	0	TRUE	0.122736	TRUE	3	25	Amp			N	N	N	87.9478
21	B9	FALSE	WT 8h	sipA	UNKNOWN	SYBR	None				1	0.50812	1.96804	29.883	30.1903	0.266105		-0.264345	0.609339	0.351802	0	TRUE	0.122736	TRUE	3	24	Amp			N	N	Y	87.9478
22	B10	FALSE	ΔsteE 8h	sipA	UNKNOWN	SYBR	None				0.990125	0.769988	1.2732	29.6908	29.7465	0.222684		-0.250027	0.226312	0.130661	0.0143178	TRUE	0.122736	TRUE	3	25	Amp			N	N	N	87.9478
23	B11	FALSE	ΔsteE 8h	sipA	UNKNOWN	SYBR	None				0.990125	0.769988	1.2732	29.9917	29.7465	0.222684		-0.250027	0.226312	0.130661	0.0143178	TRUE	0.122736	TRUE	3	25	Amp			N	N	N	87.9478
24	B12	FALSE	ΔsteE 8h	sipA	UNKNOWN	SYBR	None				0.990125	0.769988	1.2732	29.5569	29.7465	0.222684		-0.250027	0.226312	0.130661	0.0143178	TRUE	0.122736	TRUE	3	25	Amp			N	N	N	87.9478
25	C1	FALSE	WT 8h	hilA	UNKNOWN	SYBR	None				1	0.511237	1.95604	29.8406	30.0983	0.253246		-0.356305	0.603834	0.348624	0	TRUE	0.0907619	TRUE	3	25	Amp			N	N	N	86.1051
26	C2	FALSE	WT 8h	hilA	UNKNOWN	SYBR	None				1	0.511237	1.95604	30.3469	30.0983	0.253246		-0.356305	0.603834	0.348624	0	TRUE	0.0907619	TRUE	3	25	Amp			N	N	N	86.2586
27	C3	FALSE	WT 8h	hilA	UNKNOWN	SYBR	None				1	0.511237	1.95604	30.1074	30.0983	0.253246		-0.356305	0.603834	0.348624	0	TRUE	0.0907619	TRUE	3	26	Amp			N	N	N	86.2586
28	C4	FALSE	ΔsteE 8h	hilA	UNKNOWN	SYBR	None				0.954313	0.536503	1.6975	30.3036	29.7077	0.516758		-0.28884	0.518332	0.299259	0.0674655	TRUE	0.0907619	TRUE	3	25	Amp			N	Y	N	86.2586
29	C5	FALSE	ΔsteE 8h	hilA	UNKNOWN	SYBR	None				0.954313	0.536503	1.6975	29.3832	29.7077	0.516758		-0.28884	0.518332	0.299259	0.0674655	TRUE	0.0907619	TRUE	3	25	Amp			N	Y	N	86.1051
30	C6	FALSE	ΔsteE 8h	hilA	UNKNOWN	SYBR	None				0.954313	0.536503	1.6975	29.4363	29.7077	0.516758		-0.28884	0.518332	0.299259	0.0674655	TRUE	0.0907619	TRUE	3	25	Amp			N	Y	N	86.2586
31	C7	FALSE	WT 8h	sipC	UNKNOWN	SYBR	None				1	0.32852	3.04395	32.7691	32.0044	0.838582		1.54982	1.00185	0.578418	0	TRUE	0.0663768	TRUE	3	29	Amp			N	Y	N	83.1875
32	C8	FALSE	WT 8h	sipC	UNKNOWN	SYBR	None				1	0.32852	3.04395	32.1366	32.0044	0.838582		1.54982	1.00185	0.578418	0	TRUE	0.0663768	TRUE	3	28	Amp			N	Y	N	83.1875
33	C9	FALSE	WT 8h	sipC	UNKNOWN	SYBR	None				1	0.32852	3.04395	31.1076	32.0044	0.838582		1.54982	1.00185	0.578418	0	TRUE	0.0663768	TRUE	3	27	Amp			N	Y	N	83.1875
34	C10	FALSE	ΔsteE 8h	sipC	UNKNOWN	SYBR	None				1.53697	0.907685	2.60255	30.5995	30.9263	0.472289		0.929729	0.47401	0.27367	-0.620094	TRUE	0.0663768	TRUE	3	27	Amp			N	N	N	83.1875
35	C11	FALSE	ΔsteE 8h	sipC	UNKNOWN	SYBR	None				1.53697	0.907685	2.60255	31.4678	30.9263	0.472289		0.929729	0.47401	0.27367	-0.620094	TRUE	0.0663768	TRUE	3	28	Amp			N	N	N	83.1875
36	C12	FALSE	ΔsteE 8h	sipC	UNKNOWN	SYBR	None				1.53697	0.907685	2.60255	30.7115	30.9263	0.472289		0.929729	0.47401	0.27367	-0.620094	TRUE	0.0663768	TRUE	3	25	Amp			N	N	N	83.1875
49	E1	FALSE	WT 8h	pipB	UNKNOWN	SYBR	None				1	0.524114	1.90798	26.7355	26.8569	0.193901		-3.59774	0.581446	0.335698	0	TRUE	0.100163	TRUE	3	23	Amp			N	N	N	78.8879
50	E2	FALSE	WT 8h	pipB	UNKNOWN	SYBR	None				1	0.524114	1.90798	27.0805	26.8569	0.193901		-3.59774	0.581446	0.335698	0	TRUE	0.100163	TRUE	3	23	Amp			N	N	N	79.0414
51	E3	FALSE	WT 8h	pipB	UNKNOWN	SYBR	None				1	0.524114	1.90798	26.7546	26.8569	0.193901		-3.59774	0.581446	0.335698	0	TRUE	0.100163	TRUE	3	22	Amp			N	N	N	78.8879
52	E4	FALSE	ΔsteE 8h	pipB	UNKNOWN	SYBR	None				1.31675	0.871473	1.98954	26.3247	26.0018	0.369267		-3.99472	0.371467	0.214466	-0.396982	TRUE	0.100163	TRUE	3	22	Amp			N	N	N	79.0414
53	E5	FALSE	ΔsteE 8h	pipB	UNKNOWN	SYBR	None				1.31675	0.871473	1.98954	25.5992	26.0018	0.369267		-3.99472	0.371467	0.214466	-0.396982	TRUE	0.100163	TRUE	3	21	Amp			N	N	N	78.8879
54	E6	FALSE	ΔsteE 8h	pipB	UNKNOWN	SYBR	None				1.31675	0.871473	1.98954	26.0816	26.0018	0.369267		-3.99472	0.371467	0.214466	-0.396982	TRUE	0.100163	TRUE	3	22	Amp			N	N	N	79.0414
61	F1	FALSE	WT 8h	prgH	UNKNOWN	SYBR	None				1	0.308842	3.2379	33.2026	33.2377	0.604267		2.78314	1.05744	0.610513	0	TRUE	0.0618096	TRUE	3	30	Amp			N	Y	N	83.6482
62	F2	FALSE	WT 8h	prgH	UNKNOWN	SYBR	None				1	0.308842	3.2379	33.2289	33.2377	0.604267		2.78314	1.05744	0.610513	0	TRUE	0.0618096	TRUE	3	29	Amp			N	Y	N	83.8017
63	F3	FALSE	WT 8h	prgH	UNKNOWN	SYBR	None				1	0.308842	3.2379	34.2818	33.2377	0.604267		2.78314	1.05744	0.610513	0	TRUE	0.0618096	TRUE	3	30	Amp			N	Y	Y	83.8017
64	F4	FALSE	ΔsteE 8h	prgH	UNKNOWN	SYBR	None				1.52711	0.925998	2.51844	32.6233	32.1689	0.448427		2.17233	0.450239	0.259946	-0.610806	TRUE	0.0618096	TRUE	3	27	Amp			N	N	N	83.8017
65	F5	FALSE	ΔsteE 8h	prgH	UNKNOWN	SYBR	None				1.52711	0.925998	2.51844	31.7267	32.1689	0.448427		2.17233	0.450239	0.259946	-0.610806	TRUE	0.0618096	TRUE	3	27	Amp			N	N	N	83.8017
66	F6	FALSE	ΔsteE 8h	prgH	UNKNOWN	SYBR	None				1.52711	0.925998	2.51844	32.1567	32.1689	0.448427		2.17233	0.450239	0.259946	-0.610806	TRUE	0.0618096	TRUE	3	27	Amp			N	N	N	83.8017
73	G1	FALSE	WT 8h	sefC	UNKNOWN	SYBR	None				1	0.480571	2.08086	28.2205	28.4752	0.3667		-1.97938	0.659508	0.380767	0	TRUE	0.0937481	TRUE	3	23	Amp			N	N	N	80.1163
74	G2	FALSE	WT 8h	sefC	UNKNOWN	SYBR	None				1	0.480571	2.08086	28.8955	28.4752	0.3667		-1.97938	0.659508	0.380767	0	TRUE	0.0937481	TRUE	3	24	Amp			N	N	N	80.2699
75	G3	FALSE	WT 8h	sefC	UNKNOWN	SYBR	None				1	0.480571	2.08086	28.3096	28.4752	0.3667		-1.97938	0.659508	0.380767	0	TRUE	0.0937481	TRUE	3	24	Amp			N	N	N	80.2699
76	G4	FALSE	ΔsteE 8h	sefC	UNKNOWN	SYBR	None				0.483212	0.369664	0.631639	28.8442	29.0664	0.237675		-0.930109	0.241077	0.139186	1.04927	TRUE	0.0937481	TRUE	3	24	Amp			N	N	N	80.2699
77	G5	FALSE	ΔsteE 8h	sefC	UNKNOWN	SYBR	None				0.483212	0.369664	0.631639	29.317	29.0664	0.237675		-0.930109	0.241077	0.139186	1.04927	TRUE	0.0937481	TRUE	3	25	Amp			N	N	N	80.4234
78	G6	FALSE	ΔsteE 8h	sefC	UNKNOWN	SYBR	None				0.483212	0.369664	0.631639	29.0381	29.0664	0.237675		-0.930109	0.241077	0.139186	1.04927	TRUE	0.0937481	TRUE	3	24	Amp			N	N	N	80.4234
Well	Well Position	Omit	Sample Name	Target Name	Task	Reporter	Quencher	Quantity	Quantity Mean	Quantity SD	RQ	RQ Min	RQ Max	CT	Ct Mean	Ct SD	Delta Ct	Delta Ct Mean	Delta Ct SD	Delta Ct SE	Delta Delta Ct	Automatic Ct Threshold	Ct Threshold	Automatic Baseline	Baseline Start	Baseline End	Amp Status	Comments	Cq Conf	THOLDFAIL	HIGHSD	EXPFAIL	Tm1
1	A1	FALSE	WT 8h	gmk	UNKNOWN	SYBR	None							30.5948	30.5322	0.397895						TRUE	0.125503	TRUE	3	27	Amp			N	N	N	87.3225
2	A2	FALSE	WT 8h	gmk	UNKNOWN	SYBR	None							30.8951	30.5322	0.397895						TRUE	0.125503	TRUE	3	25	Amp			N	N	N	87.169
3	A3	FALSE	WT 8h	gmk	UNKNOWN	SYBR	None							30.1067	30.5322	0.397895						TRUE	0.125503	TRUE	3	24	Amp			N	N	N	87.3225
4	A4	FALSE	ΔsteE 8h	gmk	UNKNOWN	SYBR	None							29.9893	29.8737	0.185093						TRUE	0.125503	TRUE	3	24	Amp			N	N	N	87.3225
5	A5	FALSE	ΔsteE 8h	gmk	UNKNOWN	SYBR	None							29.6602	29.8737	0.185093						TRUE	0.125503	TRUE	3	24	Amp			N	N	N	87.3225
6	A6	FALSE	ΔsteE 8h	gmk	UNKNOWN	SYBR	None							29.9714	29.8737	0.185093						TRUE	0.125503	TRUE	3	25	Amp			N	N	N	87.3225
7	A7	FALSE	WT 8h	sseJ	UNKNOWN	SYBR	None				1	0.623523	1.60379	27.8748	28.0476	0.149736		-2.48456	0.425136	0.245453	0	TRUE	0.111406	TRUE	3	23	Amp			N	N	N	82.5642
8	A8	FALSE	WT 8h	sseJ	UNKNOWN	SYBR	None				1	0.623523	1.60379	28.1347	28.0476	0.149736		-2.48456	0.425136	0.245453	0	TRUE	0.111406	TRUE	3	23	Amp			N	N	N	82.7177
9	A9	FALSE	WT 8h	sseJ	UNKNOWN	SYBR	None				1	0.623523	1.60379	28.1335	28.0476	0.149736		-2.48456	0.425136	0.245453	0	TRUE	0.111406	TRUE	3	24	Amp			N	N	N	82.7177
10	A10	FALSE	ΔsteE 8h	sseJ	UNKNOWN	SYBR	None				1.87066	1.50839	2.31994	26.432	26.4855	0.0571838		-3.3881	0.193725	0.111847	-0.903549	TRUE	0.111406	TRUE	3	22	Amp			N	N	N	82.7177
11	A11	FALSE	ΔsteE 8h	sseJ	UNKNOWN	SYBR	None				1.87066	1.50839	2.31994	26.4788	26.4855	0.0571838		-3.3881	0.193725	0.111847	-0.903549	TRUE	0.111406	TRUE	3	22	Amp			N	N	N	82.7177
12	A12	FALSE	ΔsteE 8h	sseJ	UNKNOWN	SYBR	None				1.87066	1.50839	2.31994	26.5458	26.4855	0.0571838		-3.3881	0.193725	0.111847	-0.903549	TRUE	0.111406	TRUE	3	22	Amp			N	N	N	82.7177
13	B1	FALSE	WT 8h	spiC	UNKNOWN	SYBR	None				1	0.626823	1.59535	27.514	27.6155	0.135661		-2.9167	0.420386	0.24271	0	TRUE	0.115842	TRUE	3	22	Amp			N	N	N	82.8712
14	B2	FALSE	WT 8h	spiC	UNKNOWN	SYBR	None				1	0.626823	1.59535	27.7696	27.6155	0.135661		-2.9167	0.420386	0.24271	0	TRUE	0.115842	TRUE	3	24	Amp			N	N	N	82.8712
15	B3	FALSE	WT 8h	spiC	UNKNOWN	SYBR	None				1	0.626823	1.59535	27.563	27.6155	0.135661		-2.9167	0.420386	0.24271	0	TRUE	0.115842	TRUE	3	23	Amp			N	N	N	82.8712
16	B4	FALSE	ΔsteE 8h	spiC	UNKNOWN	SYBR	None				1.35793	0.649769	2.83789	27.2465	26.5155	0.637051		-3.35811	0.663395	0.383011	-0.441408	TRUE	0.115842	TRUE	3	23	Amp			N	Y	N	82.8712
17	B5	FALSE	ΔsteE 8h	spiC	UNKNOWN	SYBR	None				1.35793	0.649769	2.83789	26.2215	26.5155	0.637051		-3.35811	0.663395	0.383011	-0.441408	TRUE	0.115842	TRUE	3	19	Amp			N	Y	N	82.8712
18	B6	FALSE	ΔsteE 8h	spiC	UNKNOWN	SYBR	None				1.35793	0.649769	2.83789	26.0786	26.5155	0.637051		-3.35811	0.663395	0.383011	-0.441408	TRUE	0.115842	TRUE	3	21	Amp			N	Y	N	82.8712
19	B7	FALSE	WT 8h	sspH2	UNKNOWN	SYBR	None				1	0.563584	1.77436	30.6206	30.705	0.328691		0.172801	0.516099	0.29797	0	TRUE	0.062979	TRUE	3	26	Amp			N	N	N	86.4016
20	B8	FALSE	WT 8h	sspH2	UNKNOWN	SYBR	None				1	0.563584	1.77436	31.0677	30.705	0.328691		0.172801	0.516099	0.29797	0	TRUE	0.062979	TRUE	3	27	Amp			N	N	N	86.5551
21	B9	FALSE	WT 8h	sspH2	UNKNOWN	SYBR	None				1	0.563584	1.77436	30.4267	30.705	0.328691		0.172801	0.516099	0.29797	0	TRUE	0.062979	TRUE	3	26	Amp			N	N	N	86.5551
22	B10	FALSE	ΔsteE 8h	sspH2	UNKNOWN	SYBR	None				0.378954	0.147776	0.971784	31.5191	31.4464	0.327096		1.57271	0.847554	0.489335	1.39991	TRUE	0.062979	TRUE	3	27	Amp			N	Y	N	86.5551
23	B11	FALSE	ΔsteE 8h	sspH2	UNKNOWN	SYBR	None				0.378954	0.147776	0.971784	31.1082	31.4464	0.327096		1.57271	0.847554	0.489335	1.39991	TRUE	0.062979	TRUE	3	27	Amp			N	Y	N	86.5551
24	B12	FALSE	ΔsteE 8h	sspH2	UNKNOWN	SYBR	None				0.378954	0.147776	0.971784	31.7118	31.4464	0.327096		1.57271	0.847554	0.489335	1.39991	TRUE	0.062979	TRUE	3	27	Amp			N	Y	N	86.5551
25	C1	FALSE	WT 8h	ssaT	UNKNOWN	SYBR	None				1	0.532407	1.87826	30.4674	30.6282	0.404387		0.0960134	0.567317	0.327541	0	TRUE	0.0999831	TRUE	3	26	Amp			N	N	N	81.0293
26	C2	FALSE	WT 8h	ssaT	UNKNOWN	SYBR	None				1	0.532407	1.87826	30.329	30.6282	0.404387		0.0960134	0.567317	0.327541	0	TRUE	0.0999831	TRUE	3	26	Amp			N	N	N	81.0293
27	C3	FALSE	WT 8h	ssaT	UNKNOWN	SYBR	None				1	0.532407	1.87826	31.0883	30.6282	0.404387		0.0960134	0.567317	0.327541	0	TRUE	0.0999831	TRUE	3	27	Amp			N	N	N	81.0293
28	C4	FALSE	ΔsteE 8h	ssaT	UNKNOWN	SYBR	None				1.39369	0.988828	1.96432	29.7699	29.4908	0.247273		-0.382897	0.308874	0.178329	-0.47891	TRUE	0.0999831	TRUE	3	25	Amp			N	N	N	81.0293
29	C5	FALSE	ΔsteE 8h	ssaT	UNKNOWN	SYBR	None				1.39369	0.988828	1.96432	29.4032	29.4908	0.247273		-0.382897	0.308874	0.178329	-0.47891	TRUE	0.0999831	TRUE	3	26	Amp			N	N	N	81.0293
30	C6	FALSE	ΔsteE 8h	ssaT	UNKNOWN	SYBR	None				1.39369	0.988828	1.96432	29.2992	29.4908	0.247273		-0.382897	0.308874	0.178329	-0.47891	TRUE	0.0999831	TRUE	3	25	Amp			N	N	N	81.0293
31	C7	FALSE	WT 8h	steA	UNKNOWN	SYBR	None				1	0.619353	1.61459	30.6091	30.4176	0.16611		-0.114584	0.431176	0.24894	0	TRUE	0.104838	TRUE	3	25	Amp			N	N	N	83.7922
32	C8	FALSE	WT 8h	steA	UNKNOWN	SYBR	None				1	0.619353	1.61459	30.332	30.4176	0.16611		-0.114584	0.431176	0.24894	0	TRUE	0.104838	TRUE	3	26	Amp			N	N	N	83.6387
33	C9	FALSE	WT 8h	steA	UNKNOWN	SYBR	None				1	0.619353	1.61459	30.3118	30.4176	0.16611		-0.114584	0.431176	0.24894	0	TRUE	0.104838	TRUE	3	25	Amp			N	N	N	83.6387
34	C10	FALSE	ΔsteE 8h	steA	UNKNOWN	SYBR	None				0.633898	0.346932	1.15823	30.9907	30.4167	0.509936		0.543094	0.542489	0.313206	0.657678	TRUE	0.104838	TRUE	3	25	Amp			N	Y	N	83.7922
35	C11	FALSE	ΔsteE 8h	steA	UNKNOWN	SYBR	None				0.633898	0.346932	1.15823	30.2437	30.4167	0.509936		0.543094	0.542489	0.313206	0.657678	TRUE	0.104838	TRUE	3	26	Amp			N	Y	N	83.6387
36	C12	FALSE	ΔsteE 8h	steA	UNKNOWN	SYBR	None				0.633898	0.346932	1.15823	30.0159	30.4167	0.509936		0.543094	0.542489	0.313206	0.657678	TRUE	0.104838	TRUE	3	25	Amp			N	Y	N	83.6387
49	E1	FALSE	WT 8h	sseC	UNKNOWN	SYBR	None				1	0.611349	1.63573	28.1646	27.9498	0.194484		-2.58239	0.442881	0.255698	0	TRUE	0.0965545	TRUE	3	24	Amp			N	N	N	83.9457
50	E2	FALSE	WT 8h	sseC	UNKNOWN	SYBR	None				1	0.611349	1.63573	27.8993	27.9498	0.194484		-2.58239	0.442881	0.255698	0	TRUE	0.0965545	TRUE	3	24	Amp			N	N	N	83.9457
51	E3	FALSE	WT 8h	sseC	UNKNOWN	SYBR	None				1	0.611349	1.63573	27.7856	27.9498	0.194484		-2.58239	0.442881	0.255698	0	TRUE	0.0965545	TRUE	3	24	Amp			N	N	N	83.9457
52	E4	FALSE	ΔsteE 8h	sseC	UNKNOWN	SYBR	None				2.26598	1.68177	3.05314	26.3274	26.1111	0.194297		-3.76252	0.268348	0.154931	-1.18013	TRUE	0.0965545	TRUE	3	21	Amp			N	N	N	84.0992
53	E5	FALSE	ΔsteE 8h	sseC	UNKNOWN	SYBR	None				2.26598	1.68177	3.05314	25.9513	26.1111	0.194297		-3.76252	0.268348	0.154931	-1.18013	TRUE	0.0965545	TRUE	3	21	Amp			N	N	N	83.9457
54	E6	FALSE	ΔsteE 8h	sseC	UNKNOWN	SYBR	None				2.26598	1.68177	3.05314	26.0547	26.1111	0.194297		-3.76252	0.268348	0.154931	-1.18013	TRUE	0.0965545	TRUE	3	21	Amp			N	N	N	83.9457
37	D1	FALSE	WT 8h	ssaV	UNKNOWN	SYBR	None				1	0.549236	1.82071	31.1769	30.84	0.364051		0.307844	0.539308	0.31137	0	TRUE	0.13825	TRUE	3	25	Amp			N	N	N	85.0201
38	D2	FALSE	WT 8h	ssaV	UNKNOWN	SYBR	None				1	0.549236	1.82071	30.4538	30.84	0.364051		0.307844	0.539308	0.31137	0	TRUE	0.13825	TRUE	3	26	Amp			N	N	N	85.0201
39	D3	FALSE	WT 8h	ssaV	UNKNOWN	SYBR	None				1	0.549236	1.82071	30.8895	30.84	0.364051		0.307844	0.539308	0.31137	0	TRUE	0.13825	TRUE	3	25	Amp			N	N	N	85.0201
40	D4	FALSE	ΔsteE 8h	ssaV	UNKNOWN	SYBR	None				1.21762	0.610109	2.43006	30.55	29.8974	0.593738		0.023777	0.62192	0.359066	-0.284067	TRUE	0.13825	TRUE	3	24	Amp			N	Y	N	85.1736
41	D5	FALSE	ΔsteE 8h	ssaV	UNKNOWN	SYBR	None				1.21762	0.610109	2.43006	29.7533	29.8974	0.593738		0.023777	0.62192	0.359066	-0.284067	TRUE	0.13825	TRUE	3	22	Amp			N	Y	N	85.0201
42	D6	FALSE	ΔsteE 8h	ssaV	UNKNOWN	SYBR	None				1.21762	0.610109	2.43006	29.389	29.8974	0.593738		0.023777	0.62192	0.359066	-0.284067	TRUE	0.13825	TRUE	3	25	Amp			N	Y	N	85.1736
43	D7	FALSE	WT 8h	steB	UNKNOWN	SYBR	None				0.184176	0.1293	0.262343	34.8696	34.7141	0.234435		13.9362	0.318384	0.183819	2.44084	TRUE	0.110637	TRUE	3	28	Amp			N	N	N	87.476
44	D8	FALSE	WT 8h	steB	UNKNOWN	SYBR	None				0.184176	0.1293	0.262343	34.8283	34.7141	0.234435		13.9362	0.318384	0.183819	2.44084	TRUE	0.110637	TRUE	3	39	Amp			N	N	Y	87.6295
45	D9	FALSE	WT 8h	steB	UNKNOWN	SYBR	None				0.184176	0.1293	0.262343	34.4445	34.7141	0.234435		13.9362	0.318384	0.183819	2.44084	TRUE	0.110637	TRUE	3	30	Amp			N	N	N	87.6295
46	D10	FALSE	ΔsteE 8h	steB	UNKNOWN	SYBR	None				0.0737694	0.00905828	0.600767	37.4107	37.5282	0.478457		7.65457	1.88755	1.08978	3.76083	TRUE	0.110637	TRUE	3	31	Amp			N	Y	N	87.476
47	D11	FALSE	ΔsteE 8h	steB	UNKNOWN	SYBR	None				0.0737694	0.00905828	0.600767	37.18	37.5282	0.478457		7.65457	1.88755	1.08978	3.76083	TRUE	0.110637	TRUE	3	33	Inconclusive			N	Y	N	85.6341
48	D12	FALSE	ΔsteE 8h	steB	UNKNOWN	SYBR	None				0.0737694	0.00905828	0.600767	37.994	37.5282	0.478457		7.65457	1.88755	1.08978	3.76083	TRUE	0.110637	TRUE	3	34	Inconclusive			N	Y	N	86.862
73	G1	FALSE	WT 8h	sseF	UNKNOWN	SYBR	None				1	0.3579	2.79407	33.6401	33.926	0.43478		3.39378	0.924758	0.533909	0	TRUE	0.074439	TRUE	3	29	Amp			N	Y	N	84.5596
74	G2	FALSE	WT 8h	sseF	UNKNOWN	SYBR	None				1	0.3579	2.79407	34.2661	33.926	0.43478		3.39378	0.924758	0.533909	0	TRUE	0.074439	TRUE	3	32	Amp			N	Y	N	84.5596
75	G3	FALSE	WT 8h	sseF	UNKNOWN	SYBR	None				1	0.3579	2.79407	33.8717	33.926	0.43478		3.39378	0.924758	0.533909	0	TRUE	0.074439	TRUE	3	29	Amp			N	Y	N	84.7131
76	G4	FALSE	ΔsteE 8h	sseF	UNKNOWN	SYBR	None				3.518	2.041	6.064	33.663	33.451	0.466		14.659	0.49	0.283	-1.815	TRUE	0.074439	TRUE	3	30	Amp			N	Y	N	84.7131
77	G5	FALSE	ΔsteE 8h	sseF	UNKNOWN	SYBR	None				3.518	2.041	6.064	33.773	33.451	0.466		14.659	0.49	0.283	-1.815	TRUE	0.074439	TRUE	3	39	Amp			N	N	Y	84.7131
78	G6	FALSE	ΔsteE 8h	sseF	UNKNOWN	SYBR	None				3.518	2.041	6.064	32.916	33.451	0.466		14.659	0.49	0.283	-1.815	TRUE	0.074439	TRUE	3	29	Amp			N	Y	N	84.7131
79	G7	FALSE	WT 8h	steE	UNKNOWN	SYBR	None				1	0.41873	2.38817	33.4424	34.2189	0.674925		3.68665	0.783482	0.452343	0	TRUE	0.09546	TRUE	3	29	Amp			N	Y	N	88.2435
80	G8	FALSE	WT 8h	steE	UNKNOWN	SYBR	None				1	0.41873	2.38817	34.6654	34.2189	0.674925		3.68665	0.783482	0.452343	0	TRUE	0.09546	TRUE	3	29	Amp			N	Y	N	86.7085
81	G9	FALSE	WT 8h	steE	UNKNOWN	SYBR	None				1	0.41873	2.38817	34.5487	34.2189	0.674925		3.68665	0.783482	0.452343	0	TRUE	0.09546	TRUE	3	29	Amp			N	Y	N	86.5551
82	G10	FALSE	ΔsteE 8h	steE	UNKNOWN	SYBR	None							Undetermined								TRUE	0.04	TRUE	3	39	No Amp			Y	N	Y	60.0007
83	G11	FALSE	ΔsteE 8h	steE	UNKNOWN	SYBR	None							Undetermined								TRUE	0.04	TRUE	3	39	Inconclusive			Y	N	Y	60.3077
84	G12	FALSE	ΔsteE 8h	steE	UNKNOWN	SYBR	None							Undetermined								TRUE	0.04	TRUE	3	39	No Amp			Y	N	Y	60.0007
85	H1	FALSE	WT 8h	sseG	UNKNOWN	SYBR	None				1	0.551048	1.81472	31.205	31.612	0.359646		1.07982	0.536344	0.309658	0	TRUE	0.0435054	TRUE	3	29	Amp			N	N	N	81.4898
86	H2	FALSE	WT 8h	sseG	UNKNOWN	SYBR	None				1	0.551048	1.81472	31.8869	31.612	0.359646		1.07982	0.536344	0.309658	0	TRUE	0.0435054	TRUE	3	29	Amp			N	N	N	81.4898
87	H3	FALSE	WT 8h	sseG	UNKNOWN	SYBR	None				1	0.551048	1.81472	31.7442	31.612	0.359646		1.07982	0.536344	0.309658	0	TRUE	0.0435054	TRUE	3	29	Amp			N	N	N	81.6433
88	H4	FALSE	ΔsteE 8h	sseG	UNKNOWN	SYBR	None				0.887544	0.388365	2.02834	31.2767	31.1256	0.520471		1.25193	0.743867	0.429472	0.172109	TRUE	0.0435054	TRUE	3	29	Amp			N	Y	N	81.6433
89	H5	FALSE	ΔsteE 8h	sseG	UNKNOWN	SYBR	None				0.887544	0.388365	2.02834	31.2485	31.1256	0.520471		1.25193	0.743867	0.429472	0.172109	TRUE	0.0435054	TRUE	3	28	Amp			N	Y	N	81.7968
90	H6	FALSE	ΔsteE 8h	sseG	UNKNOWN	SYBR	None				0.887544	0.388365	2.02834	30.8516	31.1256	0.520471		1.25193	0.743867	0.429472	0.172109	TRUE	0.0435054	TRUE	3	27	Amp			N	Y	N	81.7968
Well	Well Position	Omit	Sample Name	Target Name	Task	Reporter	Quencher	Quantity	Quantity Mean	Quantity SD	RQ	RQ Min	RQ Max	CT	Ct Mean	Ct SD	Delta Ct	Delta Ct Mean	Delta Ct SD	Delta Ct SE	Delta Delta Ct	Automatic Ct Threshold	Ct Threshold	Automatic Baseline	Baseline Start	Baseline End	Amp Status	Comments	Cq Conf	MTP	HIGHSD	Tm1
4	A4	FALSE	WT 16h	sifB	UNKNOWN	SYBR	None				1	0.15721	6.36093	26.7535	26.6946	0.113312		-1.40625	1.66517	0.961387	0	TRUE	0.133436	TRUE	3	20	Amp			N	N	81.9629
5	A5	FALSE	WT 16h	sifB	UNKNOWN	SYBR	None				1	0.15721	6.36093	26.564	26.6946	0.113312		-1.40625	1.66517	0.961387	0	TRUE	0.133436	TRUE	3	21	Amp			N	N	81.8093
6	A6	FALSE	WT 16h	sifB	UNKNOWN	SYBR	None				1	0.15721	6.36093	26.7663	26.6946	0.113312		-1.40625	1.66517	0.961387	0	TRUE	0.133436	TRUE	3	22	Amp			N	N	81.9629
10	A10	FALSE	ΔsteE16h	sifB	UNKNOWN	SYBR	None				2.2381	0.164466	30.4567	26.7942	26.7747	0.0574447		-2.56852	2.34963	1.35656	-1.16227	TRUE	0.133436	TRUE	3	21	Amp			N	N	81.9629
11	A11	FALSE	ΔsteE16h	sifB	UNKNOWN	SYBR	None				2.2381	0.164466	30.4567	26.7101	26.7747	0.0574447		-2.56852	2.34963	1.35656	-1.16227	TRUE	0.133436	TRUE	3	22	Amp			N	N	81.9629
12	A12	FALSE	ΔsteE16h	sifB	UNKNOWN	SYBR	None				2.2381	0.164466	30.4567	26.8199	26.7747	0.0574447		-2.56852	2.34963	1.35656	-1.16227	TRUE	0.133436	TRUE	3	22	Amp			N	N	81.9629
13	B1	FALSE	WT 16h	gmk	UNKNOWN	SYBR	None							28.0845	28.0229	0.216134						TRUE	0.12392	TRUE	3	23	Amp			N	Y	87.4919
14	B2	FALSE	WT 16h	gmk	UNKNOWN	SYBR	None							28.2015	28.0229	0.216134						TRUE	0.12392	TRUE	3	24	Amp			Y	Y	87.4919
15	B3	FALSE	WT 16h	gmk	UNKNOWN	SYBR	None							27.7827	28.0229	0.216134						TRUE	0.12392	TRUE	3	23	Amp			N	Y	87.4919
16	B4	FALSE	WT 16h	sipA	UNKNOWN	SYBR	None				1	0.157414	6.35266	29.0831	29.0287	0.0945713		0.927837	1.664	0.960711	0	TRUE	0.140647	TRUE	3	24	Amp			N	N	88.1062
17	B5	FALSE	WT 16h	sipA	UNKNOWN	SYBR	None				1	0.157414	6.35266	29.0834	29.0287	0.0945713		0.927837	1.664	0.960711	0	TRUE	0.140647	TRUE	3	24	Amp			N	N	87.9527
18	B6	FALSE	WT 16h	sipA	UNKNOWN	SYBR	None				1	0.157414	6.35266	28.9195	29.0287	0.0945713		0.927837	1.664	0.960711	0	TRUE	0.140647	TRUE	3	23	Amp			N	N	88.1062
19	B7	FALSE	ΔsteE16h	gmk	UNKNOWN	SYBR	None							29.4246	29.3432	0.248929						TRUE	0.112265	TRUE	3	27	Amp			N	Y	87.4919
20	B8	FALSE	ΔsteE16h	gmk	UNKNOWN	SYBR	None							29.4086	29.3432	0.248929						TRUE	0.112265	TRUE	3	25	Amp			N	Y	87.4919
21	B9	FALSE	ΔsteE16h	gmk	UNKNOWN	SYBR	None							29.1964	29.3432	0.248929						TRUE	0.112265	TRUE	3	22	Amp			Y	Y	87.6455
22	B10	FALSE	ΔsteE16h	sipA	UNKNOWN	SYBR	None				1.67629	0.122931	22.8579	29.441	29.5258	0.109143		0.182568	2.35146	1.35762	-0.74527	TRUE	0.140647	TRUE	3	23	Amp			N	N	88.2598
23	B11	FALSE	ΔsteE16h	sipA	UNKNOWN	SYBR	None				1.67629	0.122931	22.8579	29.4875	29.5258	0.109143		0.182568	2.35146	1.35762	-0.74527	TRUE	0.140647	TRUE	3	24	Amp			N	N	88.1062
24	B12	FALSE	ΔsteE16h	sipA	UNKNOWN	SYBR	None				1.67629	0.122931	22.8579	29.6489	29.5258	0.109143		0.182568	2.35146	1.35762	-0.74527	TRUE	0.140647	TRUE	3	25	Amp			N	N	88.1062
25	C1	FALSE	WT 16h	hilA	UNKNOWN	SYBR	None				1	0.1538	6.50193	29.6835	29.3604	0.280974		1.25952	1.6849	0.97278	0	TRUE	0.122677	TRUE	3	25	Amp			N	N	86.4168
26	C2	FALSE	WT 16h	hilA	UNKNOWN	SYBR	None				1	0.1538	6.50193	29.2236	29.3604	0.280974		1.25952	1.6849	0.97278	0	TRUE	0.122677	TRUE	3	25	Amp			N	N	86.4168
27	C3	FALSE	WT 16h	hilA	UNKNOWN	SYBR	None				1	0.1538	6.50193	29.174	29.3604	0.280974		1.25952	1.6849	0.97278	0	TRUE	0.122677	TRUE	3	24	Amp			N	N	86.5704
28	C4	FALSE	WT 16h	sipC	UNKNOWN	SYBR	None				1	0.152029	6.57771	31.3345	31.0137	0.337931		2.91283	1.69533	0.9788	0	TRUE	0.148351	TRUE	3	26	Amp			N	N	83.3452
29	C5	FALSE	WT 16h	sipC	UNKNOWN	SYBR	None				1	0.152029	6.57771	31.0456	31.0137	0.337931		2.91283	1.69533	0.9788	0	TRUE	0.148351	TRUE	3	25	Amp			N	N	83.1916
30	C6	FALSE	WT 16h	sipC	UNKNOWN	SYBR	None				1	0.152029	6.57771	30.6609	31.0137	0.337931		2.91283	1.69533	0.9788	0	TRUE	0.148351	TRUE	3	24	Amp			N	N	83.3452
31	C7	FALSE	ΔsteE16h	hilA	UNKNOWN	SYBR	None				1.88222	0.136211	26.0092	29.9853	29.6903	0.261296		0.347082	2.36342	1.36452	-0.912434	TRUE	0.122677	TRUE	3	25	Amp			N	N	86.5704
32	C8	FALSE	ΔsteE16h	hilA	UNKNOWN	SYBR	None				1.88222	0.136211	26.0092	29.5978	29.6903	0.261296		0.347082	2.36342	1.36452	-0.912434	TRUE	0.122677	TRUE	3	25	Amp			N	N	86.5704
33	C9	FALSE	ΔsteE16h	hilA	UNKNOWN	SYBR	None				1.88222	0.136211	26.0092	29.4879	29.6903	0.261296		0.347082	2.36342	1.36452	-0.912434	TRUE	0.122677	TRUE	3	24	Amp			N	N	86.5704
34	C10	FALSE	ΔsteE16h	sipC	UNKNOWN	SYBR	None				2.11577	0.152827	29.2911	31.1915	31.1749	0.27608		1.83164	2.3651	1.36549	-1.08118	TRUE	0.148351	TRUE	3	26	Amp			Y	N	83.3452
35	C11	FALSE	ΔsteE16h	sipC	UNKNOWN	SYBR	None				2.11577	0.152827	29.2911	31.4423	31.1749	0.27608		1.83164	2.3651	1.36549	-1.08118	TRUE	0.148351	TRUE	3	26	Amp			N	N	83.3452
36	C12	FALSE	ΔsteE16h	sipC	UNKNOWN	SYBR	None				2.11577	0.152827	29.2911	30.8909	31.1749	0.27608		1.83164	2.3651	1.36549	-1.08118	TRUE	0.148351	TRUE	3	26	Amp			N	N	83.3452
49	E1	FALSE	WT 16h	pipB	UNKNOWN	SYBR	None				1	0.152709	6.54842	27.315	26.9909	0.317167		-1.10989	1.69132	0.976481	0	TRUE	0.146407	TRUE	3	23	Amp			N	N	79.0448
50	E2	FALSE	WT 16h	pipB	UNKNOWN	SYBR	None				1	0.152709	6.54842	26.9767	26.9909	0.317167		-1.10989	1.69132	0.976481	0	TRUE	0.146407	TRUE	3	22	Amp			N	N	79.0448
51	E3	FALSE	WT 16h	pipB	UNKNOWN	SYBR	None				1	0.152709	6.54842	26.6811	26.9909	0.317167		-1.10989	1.69132	0.976481	0	TRUE	0.146407	TRUE	3	21	Amp			N	N	79.1984
55	E7	FALSE	ΔsteE16h	pipB	UNKNOWN	SYBR	None				2.25132	0.164474	30.8161	27.0978	27.0626	0.167395		-2.28066	2.35489	1.35959	-1.17077	TRUE	0.146407	TRUE	3	22	Amp			Y	N	79.0448
56	E8	FALSE	ΔsteE16h	pipB	UNKNOWN	SYBR	None				2.25132	0.164474	30.8161	27.2096	27.0626	0.167395		-2.28066	2.35489	1.35959	-1.17077	TRUE	0.146407	TRUE	3	23	Amp			N	N	79.352
57	E9	FALSE	ΔsteE16h	pipB	UNKNOWN	SYBR	None				2.25132	0.164474	30.8161	26.8804	27.0626	0.167395		-2.28066	2.35489	1.35959	-1.17077	TRUE	0.146407	TRUE	3	21	Amp			N	N	79.352
61	F1	FALSE	WT 16h	prgH	UNKNOWN	SYBR	None				1	0.1469	6.80735	31.9073	32.2264	0.468907		4.12559	1.72622	0.996632	0	TRUE	0.129112	TRUE	3	27	Amp			N	N	83.8059
62	F2	FALSE	WT 16h	prgH	UNKNOWN	SYBR	None				1	0.1469	6.80735	32.0072	32.2264	0.468907		4.12559	1.72622	0.996632	0	TRUE	0.129112	TRUE	3	27	Amp			N	N	83.9595
63	F3	FALSE	WT 16h	prgH	UNKNOWN	SYBR	None				1	0.1469	6.80735	32.7648	32.2264	0.468907		4.12559	1.72622	0.996632	0	TRUE	0.129112	TRUE	3	28	Amp			N	N	84.2667
67	F7	FALSE	ΔsteE16h	prgH	UNKNOWN	SYBR	None				1.4141	0.0846025	23.6362	32.9149	32.9689	0.352429		3.62571	2.53468	1.4634	-0.499884	TRUE	0.129112	TRUE	3	27	Amp			N	Y	84.2667
68	F8	FALSE	ΔsteE16h	prgH	UNKNOWN	SYBR	None				1.4141	0.0846025	23.6362	32.896	32.9689	0.352429		3.62571	2.53468	1.4634	-0.499884	TRUE	0.129112	TRUE	3	28	Amp			N	Y	84.2667
69	F9	FALSE	ΔsteE16h	prgH	UNKNOWN	SYBR	None				1.4141	0.0846025	23.6362	33.096	32.9689	0.352429		3.62571	2.53468	1.4634	-0.499884	TRUE	0.129112	TRUE	3	29	Amp			Y	Y	83.9595
73	G1	FALSE	WT 16h	sefC	UNKNOWN	SYBR	None				1	0.157007	6.36913	25.8053	25.9115	0.129246		-2.1893	1.66633	0.962056	0	TRUE	0.133428	TRUE	3	19	Amp			N	N	80.4271
74	G2	FALSE	WT 16h	sefC	UNKNOWN	SYBR	None				1	0.157007	6.36913	26.0554	25.9115	0.129246		-2.1893	1.66633	0.962056	0	TRUE	0.133428	TRUE	3	21	Amp			N	N	80.5807
75	G3	FALSE	WT 16h	sefC	UNKNOWN	SYBR	None				1	0.157007	6.36913	25.8739	25.9115	0.129246		-2.1893	1.66633	0.962056	0	TRUE	0.133428	TRUE	3	22	Amp			N	N	80.5807
79	G7	FALSE	ΔsteE16h	sefC	UNKNOWN	SYBR	None				2.63196	0.192449	35.995	25.646	25.7578	0.156027		-3.58544	2.35411	1.35914	-1.39614	TRUE	0.133428	TRUE	3	21	Amp			N	N	80.8878
80	G8	FALSE	ΔsteE16h	sefC	UNKNOWN	SYBR	None				2.63196	0.192449	35.995	25.936	25.7578	0.156027		-3.58544	2.35411	1.35914	-1.39614	TRUE	0.133428	TRUE	3	21	Amp			N	N	80.7342
81	G9	FALSE	ΔsteE16h	sefC	UNKNOWN	SYBR	None				2.63196	0.192449	35.995	25.6913	25.7578	0.156027		-3.58544	2.35411	1.35914	-1.39614	TRUE	0.133428	TRUE	3	21	Amp			N	N	80.7342
Well	Well Position	Omit	Sample Name	Target Name	Task	Reporter	Quencher	Quantity	Quantity Mean	Quantity SD	RQ	RQ Min	RQ Max	CT	Ct Mean	Ct SD	Delta Ct	Delta Ct Mean	Delta Ct SD	Delta Ct SE	Delta Delta Ct	Automatic Ct Threshold	Ct Threshold	Automatic Baseline	Baseline Start	Baseline End	Amp Status	Comments	Cq Conf	MTP	EXPFAIL	HIGHSD	NOAMP	Tm1
1	A1	FALSE	WT 16h	gmk	UNKNOWN	SYBR	None							30.395	30.6434	0.449516						TRUE	0.0949975	TRUE	3	26	Amp			N	N	N	N	85.8528
2	A2	FALSE	WT 16h	gmk	UNKNOWN	SYBR	None							31.1623	30.6434	0.449516						TRUE	0.0949975	TRUE	3	27	Amp			N	N	N	N	85.8528
3	A3	FALSE	WT 16h	gmk	UNKNOWN	SYBR	None							30.3729	30.6434	0.449516						TRUE	0.0949975	TRUE	3	26	Amp			N	N	N	N	86.004
4	A4	FALSE	WT 16h	sseJ	UNKNOWN	SYBR	None				1	0.586714	1.70441	29.1059	29.0346	0.168045		-1.60876	0.4799	0.27707	0	TRUE	0.117139	TRUE	3	25	Amp			N	N	N	N	81.4685
5	A5	FALSE	WT 16h	sseJ	UNKNOWN	SYBR	None				1	0.586714	1.70441	28.8427	29.0346	0.168045		-1.60876	0.4799	0.27707	0	TRUE	0.117139	TRUE	3	24	Amp			N	N	N	N	81.4685
6	A6	FALSE	WT 16h	sseJ	UNKNOWN	SYBR	None				1	0.586714	1.70441	29.1553	29.0346	0.168045		-1.60876	0.4799	0.27707	0	TRUE	0.117139	TRUE	3	25	Amp			N	N	N	N	81.3174
7	A7	FALSE	ΔsteE16h	gmk	UNKNOWN	SYBR	None							29.846	30.1988	0.369047						TRUE	0.0949975	TRUE	3	26	Amp			N	N	N	N	86.1552
8	A8	FALSE	ΔsteE16h	gmk	UNKNOWN	SYBR	None							30.5822	30.1988	0.369047						TRUE	0.0949975	TRUE	3	26	Amp			N	N	N	N	86.004
9	A9	FALSE	ΔsteE16h	gmk	UNKNOWN	SYBR	None							30.1683	30.1988	0.369047						TRUE	0.0949975	TRUE	3	26	Amp			N	N	N	N	86.004
10	A10	FALSE	ΔsteE16h	sseJ	UNKNOWN	SYBR	None				0.958328	0.613642	1.49662	28.5083	28.6515	0.15738		-1.54735	0.401203	0.231635	0.061409	TRUE	0.117139	TRUE	3	23	Amp			N	N	N	N	81.4685
11	A11	FALSE	ΔsteE16h	sseJ	UNKNOWN	SYBR	None				0.958328	0.613642	1.49662	28.6261	28.6515	0.15738		-1.54735	0.401203	0.231635	0.061409	TRUE	0.117139	TRUE	3	23	Amp			N	N	N	N	81.4685
12	A12	FALSE	ΔsteE16h	sseJ	UNKNOWN	SYBR	None				0.958328	0.613642	1.49662	28.82	28.6515	0.15738		-1.54735	0.401203	0.231635	0.061409	TRUE	0.117139	TRUE	3	25	Amp			N	N	N	N	81.4685
13	B1	FALSE	WT 16h	spiC	UNKNOWN	SYBR	None				1	0.599198	1.6689	28.222	28.1069	0.102033		-2.53648	0.46095	0.26613	0	TRUE	0.108716	TRUE	3	24	Amp			N	N	N	N	81.4685
14	B2	FALSE	WT 16h	spiC	UNKNOWN	SYBR	None				1	0.599198	1.6689	28.071	28.1069	0.102033		-2.53648	0.46095	0.26613	0	TRUE	0.108716	TRUE	3	24	Amp			N	N	N	N	81.4685
15	B3	FALSE	WT 16h	spiC	UNKNOWN	SYBR	None				1	0.599198	1.6689	28.0277	28.1069	0.102033		-2.53648	0.46095	0.26613	0	TRUE	0.108716	TRUE	3	23	Amp			N	N	N	N	81.6197
16	B4	FALSE	WT 16h	sspH2	UNKNOWN	SYBR	None				1	0.344	2.90698	32.3223	32.1901	0.54872		1.54666	0.960411	0.554494	0	TRUE	0.0562846	TRUE	3	29	Amp			N	N	Y	N	84.9457
17	B5	FALSE	WT 16h	sspH2	UNKNOWN	SYBR	None				1	0.344	2.90698	32.3881	32.1901	0.54872		1.54666	0.960411	0.554494	0	TRUE	0.0562846	TRUE	3	29	Amp			N	N	Y	N	85.0969
18	B6	FALSE	WT 16h	sspH2	UNKNOWN	SYBR	None				1	0.344	2.90698	31.8598	32.1901	0.54872		1.54666	0.960411	0.554494	0	TRUE	0.0562846	TRUE	3	27	Amp			N	N	Y	N	84.9457
19	B7	FALSE	ΔsteE16h	spiC	UNKNOWN	SYBR	None				1.25887	0.766614	2.0672	27.5586	27.3302	0.251133		-2.86861	0.446389	0.257723	-0.332125	TRUE	0.108716	TRUE	3	23	Amp			N	N	N	N	81.6197
20	B8	FALSE	ΔsteE16h	spiC	UNKNOWN	SYBR	None				1.25887	0.766614	2.0672	27.0613	27.3302	0.251133		-2.86861	0.446389	0.257723	-0.332125	TRUE	0.108716	TRUE	3	22	Amp			N	N	N	N	81.6197
21	B9	FALSE	ΔsteE16h	spiC	UNKNOWN	SYBR	None				1.25887	0.766614	2.0672	27.3707	27.3302	0.251133		-2.86861	0.446389	0.257723	-0.332125	TRUE	0.108716	TRUE	3	23	Amp			N	N	N	N	81.6197
22	B10	FALSE	ΔsteE16h	sspH2	UNKNOWN	SYBR	None				1.08364	0.628445	1.86855	31.9024	31.6296	0.322884		1.43077	0.490357	0.283107	-0.115891	TRUE	0.0562846	TRUE	3	28	Amp			N	N	N	N	85.0969
23	B11	FALSE	ΔsteE16h	sspH2	UNKNOWN	SYBR	None				1.08364	0.628445	1.86855	31.2731	31.6296	0.322884		1.43077	0.490357	0.283107	-0.115891	TRUE	0.0562846	TRUE	3	27	Amp			N	N	N	N	85.0969
24	B12	FALSE	ΔsteE16h	sspH2	UNKNOWN	SYBR	None				1.08364	0.628445	1.86855	31.7132	31.6296	0.322884		1.43077	0.490357	0.283107	-0.115891	TRUE	0.0562846	TRUE	3	29	Amp			N	N	N	N	85.0969
25	C1	FALSE	WT 16h	ssaT	UNKNOWN	SYBR	None				1	0.192225	5.20224	30.3054	29.9244	0.414483		-0.718999	1.48419	0.856899	0	TRUE	0.0916689	TRUE	3	28	Amp			N	N	Y	N	79.5032
26	C2	FALSE	WT 16h	ssaT	UNKNOWN	SYBR	None				1	0.192225	5.20224	29.9892	29.9244	0.414483		-0.718999	1.48419	0.856899	0	TRUE	0.0916689	TRUE	3	26	Amp			N	N	Y	N	79.5032
27	C3	FALSE	WT 16h	ssaT	UNKNOWN	SYBR	None				1	0.192225	5.20224	29.4786	29.9244	0.414483		-0.718999	1.48419	0.856899	0	TRUE	0.0916689	TRUE	3	23	Amp			N	N	Y	N	79.6543
28	C4	FALSE	WT 16h	steA	UNKNOWN	SYBR	None				1	0.580726	1.72198	29.3691	29.4686	0.192836		-1.17484	0.489132	0.282401	0	TRUE	0.124915	TRUE	3	25	Amp			N	N	N	N	82.5268
29	C5	FALSE	WT 16h	steA	UNKNOWN	SYBR	None				1	0.580726	1.72198	29.6908	29.4686	0.192836		-1.17484	0.489132	0.282401	0	TRUE	0.124915	TRUE	3	25	Amp			N	N	N	N	82.5268
30	C6	FALSE	WT 16h	steA	UNKNOWN	SYBR	None				1	0.580726	1.72198	29.3458	29.4686	0.192836		-1.17484	0.489132	0.282401	0	TRUE	0.124915	TRUE	3	24	Amp			N	N	N	N	82.5268
31	C7	FALSE	ΔsteE16h	ssaT	UNKNOWN	SYBR	None				1.07514	0.664397	1.73981	29.5535	29.3753	0.226855		-0.823521	0.433196	0.250106	-0.104522	TRUE	0.0916689	TRUE	3	25	Amp			N	N	N	N	79.6543
32	C8	FALSE	ΔsteE16h	ssaT	UNKNOWN	SYBR	None				1.07514	0.664397	1.73981	29.1199	29.3753	0.226855		-0.823521	0.433196	0.250106	-0.104522	TRUE	0.0916689	TRUE	3	25	Amp			N	N	N	N	79.6543
33	C9	FALSE	ΔsteE16h	ssaT	UNKNOWN	SYBR	None				1.07514	0.664397	1.73981	29.4524	29.3753	0.226855		-0.823521	0.433196	0.250106	-0.104522	TRUE	0.0916689	TRUE	3	25	Amp			N	N	N	N	79.6543
34	C10	FALSE	ΔsteE16h	steA	UNKNOWN	SYBR	None				0.693259	0.340133	1.413	30.1575	29.5525	0.52394		-0.646303	0.640865	0.370004	0.528533	TRUE	0.124915	TRUE	3	25	Amp			N	N	Y	N	82.5268
35	C11	FALSE	ΔsteE16h	steA	UNKNOWN	SYBR	None				0.693259	0.340133	1.413	29.252	29.5525	0.52394		-0.646303	0.640865	0.370004	0.528533	TRUE	0.124915	TRUE	3	23	Amp			N	N	Y	N	82.5268
36	C12	FALSE	ΔsteE16h	steA	UNKNOWN	SYBR	None				0.693259	0.340133	1.413	29.2481	29.5525	0.52394		-0.646303	0.640865	0.370004	0.528533	TRUE	0.124915	TRUE	3	25	Amp			N	N	Y	N	82.678
37	D1	FALSE	WT 16h	ssaV	UNKNOWN	SYBR	None				1	0.395571	2.52799	31.6051	31.3899	0.403307		0.746544	0.834688	0.481908	0	TRUE	0.11589	TRUE	3	28	Amp			N	N	Y	N	83.5851
38	D2	FALSE	WT 16h	ssaV	UNKNOWN	SYBR	None				1	0.395571	2.52799	31.5415	31.3899	0.403307		0.746544	0.834688	0.481908	0	TRUE	0.11589	TRUE	3	27	Amp			N	N	Y	N	83.7363
39	D3	FALSE	WT 16h	ssaV	UNKNOWN	SYBR	None				1	0.395571	2.52799	31.0232	31.3899	0.403307		0.746544	0.834688	0.481908	0	TRUE	0.11589	TRUE	3	26	Amp			N	N	Y	N	83.7363
40	D4	FALSE	WT 16h	steB	UNKNOWN	SYBR	None				1	0.414935	2.41001	35.9858	35.6191	0.451679		4.97569	0.791676	0.457074	0	TRUE	0.091679	TRUE	3	32	Amp			N	N	Y	N	86.1552
41	D5	FALSE	WT 16h	steB	UNKNOWN	SYBR	None				1	0.414935	2.41001	35.5048	35.6191	0.451679		4.97569	0.791676	0.457074	0	TRUE	0.091679	TRUE	3	31	Amp			N	N	Y	N	86.1552
42	D6	FALSE	WT 16h	steB	UNKNOWN	SYBR	None				1	0.414935	2.41001	35.3667	35.6191	0.451679		4.97569	0.791676	0.457074	0	TRUE	0.091679	TRUE	3	31	Amp			N	N	Y	N	86.1552
43	D7	FALSE	ΔsteE16h	ssaV	UNKNOWN	SYBR	None				1.57197	0.955695	2.58564	30.4051	30.2928	0.253781		0.0939713	0.447884	0.258586	-0.652573	TRUE	0.11589	TRUE	3	26	Amp			N	N	N	N	83.8875
44	D8	FALSE	ΔsteE16h	ssaV	UNKNOWN	SYBR	None				1.57197	0.955695	2.58564	30.0022	30.2928	0.253781		0.0939713	0.447884	0.258586	-0.652573	TRUE	0.11589	TRUE	3	25	Amp			N	N	N	N	83.8875
45	D9	FALSE	ΔsteE16h	ssaV	UNKNOWN	SYBR	None				1.57197	0.955695	2.58564	30.471	30.2928	0.253781		0.0939713	0.447884	0.258586	-0.652573	TRUE	0.11589	TRUE	3	26	Amp			N	N	N	N	83.8875
46	D10	FALSE	ΔsteE16h	steB	UNKNOWN	SYBR	None				1.17646	0.591123	2.34141	35.2642	34.94	0.497484		4.74124	0.619424	0.357625	-0.234454	TRUE	0.091679	TRUE	3	31	Amp			N	N	N	N	86.1552
47	D11	FALSE	ΔsteE16h	steB	UNKNOWN	SYBR	None				1.17646	0.591123	2.34141	35.1887	34.94	0.497484		4.74124	0.619424	0.357625	-0.234454	TRUE	0.091679	TRUE	3	31	Amp			N	N	N	N	86.1552
48	D12	FALSE	ΔsteE16h	steB	UNKNOWN	SYBR	None				1.17646	0.591123	2.34141	34.3673	34.94	0.497484		4.74124	0.619424	0.357625	-0.234454	TRUE	0.091679	TRUE	3	30	Amp			N	N	N	N	86.3064
49	E1	FALSE	WT 16h	sseC	UNKNOWN	SYBR	None				1	0.5182	1.92976	29.9093	29.9398	0.384703		-0.703553	0.59166	0.341595	0	TRUE	0.080449	TRUE	3	25	Amp			N	N	N	N	82.5268
50	E2	FALSE	WT 16h	sseC	UNKNOWN	SYBR	None				1	0.5182	1.92976	30.3389	29.9398	0.384703		-0.703553	0.59166	0.341595	0	TRUE	0.080449	TRUE	3	26	Amp			N	N	N	N	82.678
51	E3	FALSE	WT 16h	sseC	UNKNOWN	SYBR	None				1	0.5182	1.92976	29.5713	29.9398	0.384703		-0.703553	0.59166	0.341595	0	TRUE	0.080449	TRUE	3	26	Amp			N	N	N	N	82.678
55	E7	FALSE	ΔsteE16h	sseC	UNKNOWN	SYBR	None				1.8303	0.818435	4.09317	29.0131	28.6232	0.423302		-1.57563	0.724362	0.418211	-0.872079	TRUE	0.080449	TRUE	3	24	Amp			N	N	Y	N	82.8292
56	E8	FALSE	ΔsteE16h	sseC	UNKNOWN	SYBR	None				1.8303	0.818435	4.09317	28.4556	28.6232	0.423302		-1.57563	0.724362	0.418211	-0.872079	TRUE	0.080449	TRUE	3	24	Amp			N	N	Y	N	82.8292
57	E9	FALSE	ΔsteE16h	sseC	UNKNOWN	SYBR	None				1.8303	0.818435	4.09317	28.4008	28.6232	0.423302		-1.57563	0.724362	0.418211	-0.872079	TRUE	0.080449	TRUE	3	25	Amp			N	N	Y	N	82.8292
79	G7	FALSE	ΔsteE16h	sseF	UNKNOWN	SYBR	None				1.65938	0.655956	4.19774	32.0735	31.7341	0.449354		1.53526	0.835301	0.482261	-0.730643	TRUE	0.04	TRUE	3	29	Amp			N	N	Y	N	83.4339
80	G8	FALSE	ΔsteE16h	sseF	UNKNOWN	SYBR	None				1.65938	0.655956	4.19774	31.3752	31.7341	0.449354		1.53526	0.835301	0.482261	-0.730643	TRUE	0.04	TRUE	3	28	Amp			N	N	Y	N	83.5851
81	G9	FALSE	ΔsteE16h	sseF	UNKNOWN	SYBR	None				1.65938	0.655956	4.19774	31.7535	31.7341	0.449354		1.53526	0.835301	0.482261	-0.730643	TRUE	0.04	TRUE	3	29	Amp			N	N	Y	N	83.5851
73	G1	FALSE	WT 16h	sseF	UNKNOWN	SYBR	None				1	0.459653	2.17555	33.1533	32.9093	0.536023		2.2659	0.699561	0.403892	0	TRUE	0.04	TRUE	3	30	Amp			N	N	Y	N	83.1315
74	G2	FALSE	WT 16h	sseF	UNKNOWN	SYBR	None				1	0.459653	2.17555	33.2799	32.9093	0.536023		2.2659	0.699561	0.403892	0	TRUE	0.04	TRUE	3	30	Amp			N	N	Y	N	83.1315
75	G3	FALSE	WT 16h	sseF	UNKNOWN	SYBR	None				1	0.459653	2.17555	32.2947	32.9093	0.536023		2.2659	0.699561	0.403892	0	TRUE	0.04	TRUE	3	29	Amp			N	N	Y	N	83.2827
76	G4	FALSE	WT 16h	steE	UNKNOWN	SYBR	None				1	0.348675	2.868	33.0404	32.5836	0.434946		1.94015	0.948261	0.547479	0	TRUE	0.0994674	TRUE	3	29	Amp			N	N	Y	N	81.9221
77	G5	FALSE	WT 16h	steE	UNKNOWN	SYBR	None				1	0.348675	2.868	32.5025	32.5836	0.434946		1.94015	0.948261	0.547479	0	TRUE	0.0994674	TRUE	3	28	Amp			N	N	Y	N	82.0733
78	G6	FALSE	WT 16h	steE	UNKNOWN	SYBR	None				1	0.348675	2.868	32.2078	32.5836	0.434946		1.94015	0.948261	0.547479	0	TRUE	0.0994674	TRUE	3	28	Amp			N	N	Y	N	82.0733
58	E10	FALSE	ΔsteE16h	steE	UNKNOWN	SYBR	None							Undetermined								TRUE	0.2	TRUE	3	39	Inconclusive			N	Y	N	Y	63.7802
59	E11	FALSE	ΔsteE16h	steE	UNKNOWN	SYBR	None							Undetermined								TRUE	0.2	TRUE	3	20	No Amp			N	N	N	Y	62.2683
60	E12	FALSE	ΔsteE16h	steE	UNKNOWN	SYBR	None							Undetermined								TRUE	0.2	TRUE	3	39	No Amp			N	Y	N	Y	65.292
85	H1	FALSE	WT 16h	sseG	UNKNOWN	SYBR	None				1	0.428178	2.33548	31.6617	31.5017	0.317021		0.858252	0.7634	0.440749	0	TRUE	0.0776077	TRUE	3	28	Amp			N	N	Y	N	80.1079
86	H2	FALSE	WT 16h	sseG	UNKNOWN	SYBR	None				1	0.428178	2.33548	31.5229	31.5017	0.317021		0.858252	0.7634	0.440749	0	TRUE	0.0776077	TRUE	3	28	Amp			N	N	Y	N	80.1079
87	H3	FALSE	WT 16h	sseG	UNKNOWN	SYBR	None				1	0.428178	2.33548	31.3204	31.5017	0.317021		0.858252	0.7634	0.440749	0	TRUE	0.0776077	TRUE	3	25	Amp			N	N	Y	N	80.4103
91	H7	FALSE	ΔsteE16h	sseG	UNKNOWN	SYBR	None				1.69171	0.78583	3.64185	30.9637	30.2986	0.583112		0.0997709	0.690084	0.39842	-0.758481	TRUE	0.0776077	TRUE	3	26	Amp			N	N	Y	N	80.5614
92	H8	FALSE	ΔsteE16h	sseG	UNKNOWN	SYBR	None				1.69171	0.78583	3.64185	30.0567	30.2986	0.583112		0.0997709	0.690084	0.39842	-0.758481	TRUE	0.0776077	TRUE	3	25	Amp			N	N	Y	N	80.4103
93	H9	FALSE	ΔsteE16h	sseG	UNKNOWN	SYBR	None				1.69171	0.78583	3.64185	29.8754	30.2986	0.583112		0.0997709	0.690084	0.39842	-0.758481	TRUE	0.0776077	TRUE	3	25	Amp			N	N	Y	N	79.9567
