# Supplementary material for: SteE Enhances the Virulence of Salmonella Pullorum in Chickens by Regulating the Inflammation Response
Source: Front Vet Sci. 2022 Jul 14;9:926505. doi: 10.3389/fvets.2022.926505 (PMC9330158; doi:10.3389/fvets.2022.926505)
Supplement: Supplementary file 2 [file Data_Sheet_2.ZIP › Supplementary Tables/Supplementary Table 2 (Figure 5-Gene expression data).xls]

## Sheet: Results
HD-11 cells infected with S. Pullorum (WT )and S. Pullorum ΔsteE (ΔsteE )strains (4, 8, and 16 hpi)
Well	Well Position	Omit	Sample Name	Target Name	Task	Reporter	Quencher	Quantity	Quantity Mean	Quantity SD	RQ	RQ Min	RQ Max	CT	Ct Mean	Ct SD	Delta Ct	Delta Ct Mean	Delta Ct SD	Delta Ct SE	Delta Delta Ct	Automatic Ct Threshold	Ct Threshold	Automatic Baseline	Baseline Start	Baseline End	Amp Status	Comments	Cq Conf	HIGHSD	OUTLIERRG	CQCONF	Tm1
1	A1	FALSE	HD-11 cells	actin	UNKNOWN	SYBR	None							16.9813	16.8949	0.268664						TRUE	0.0970824	TRUE	3	11	Amp			N	N	N	88.3682
2	A2	FALSE	HD-11 cells	actin	UNKNOWN	SYBR	None							17.1097	16.8949	0.268664						TRUE	0.0970824	TRUE	3	13	Amp			N	N	N	88.3682
3	A3	FALSE	HD-11 cells	actin	UNKNOWN	SYBR	None							16.5937	16.8949	0.268664						TRUE	0.0970824	TRUE	3	13	Amp			N	N	N	88.3682
4	A4	FALSE	WT 4h	actin	UNKNOWN	SYBR	None							15.8669	15.7506	0.148502						TRUE	0.0970824	TRUE	3	11	Amp			N	N	N	88.3682
5	A5	FALSE	WT 4h	actin	UNKNOWN	SYBR	None							15.8015	15.7506	0.148502						TRUE	0.0970824	TRUE	3	12	Amp			N	N	N	88.3682
6	A6	FALSE	WT 4h	actin	UNKNOWN	SYBR	None							15.5833	15.7506	0.148502						TRUE	0.0970824	TRUE	3	11	Amp			N	N	N	88.3682
7	A7	FALSE	ΔsteE 4h	actin	UNKNOWN	SYBR	None							16.2762	15.9409	0.38649						TRUE	0.0970824	TRUE	3	12	Amp			N	N	N	88.3682
8	A8	FALSE	ΔsteE 4h	actin	UNKNOWN	SYBR	None							16.0282	15.9409	0.38649						TRUE	0.0970824	TRUE	3	11	Amp			N	N	N	88.5207
9	A9	FALSE	ΔsteE 4h	actin	UNKNOWN	SYBR	None							15.5182	15.9409	0.38649						TRUE	0.0970824	TRUE	3	11	Amp			N	N	N	88.3682
10	A10	FALSE	WT 8h	actin	UNKNOWN	SYBR	None							17.0024	17.0591	0.0858886						TRUE	0.0970824	TRUE	3	12	Amp			N	N	N	88.3682
11	A11	FALSE	WT 8h	actin	UNKNOWN	SYBR	None							17.017	17.0591	0.0858886						TRUE	0.0970824	TRUE	3	13	Amp			N	N	N	88.3682
12	A12	FALSE	WT 8h	actin	UNKNOWN	SYBR	None							17.1579	17.0591	0.0858886						TRUE	0.0970824	TRUE	3	13	Amp			N	N	N	88.3682
13	B1	FALSE	HD-11 cells	IL-1β	UNKNOWN	SYBR	None				1	0.591968	1.68928	23.82	23.7471	0.187927		4.48224	0.471877	0.272438	0	TRUE	0.0972199	TRUE	3	18	Amp			N	N	N	88.8257
14	B2	FALSE	HD-11 cells	IL-1β	UNKNOWN	SYBR	None				1	0.591968	1.68928	23.7139	23.7471	0.187927		4.48224	0.471877	0.272438	0	TRUE	0.0972199	TRUE	3	17	Amp			N	N	N	88.8257
15	B3	FALSE	HD-11 cells	IL-1β	UNKNOWN	SYBR	None				1	0.591968	1.68928	23.6975	23.7471	0.187927		4.48224	0.471877	0.272438	0	TRUE	0.0972199	TRUE	3	16	Amp			N	N	N	88.8257
16	B4	FALSE	WT 4h	IL-1β	UNKNOWN	SYBR	None				39.5073	24.1043	64.753	14.3573	14.2288	0.11916		-0.821807	0.444689	0.256741	-5.30405	TRUE	0.0972199	TRUE	3	11	Amp			N	N	N	88.9783
17	B5	FALSE	WT 4h	IL-1β	UNKNOWN	SYBR	None				39.5073	24.1043	64.753	14.3194	14.2288	0.11916		-0.821807	0.444689	0.256741	-5.30405	TRUE	0.0972199	TRUE	3	11	Amp			N	N	N	88.9783
18	B6	FALSE	WT 4h	IL-1β	UNKNOWN	SYBR	None				39.5073	24.1043	64.753	14.0196	14.2288	0.11916		-0.821807	0.444689	0.256741	-5.30405	TRUE	0.0972199	TRUE	3	10	Amp			N	N	N	88.9783
19	B7	FALSE	ΔsteE 4h	IL-1β	UNKNOWN	SYBR	None				39.1292	14.6114	104.787	14.3324	15.3329	0.197889		-0.807932	0.886567	0.511859	-5.29017	TRUE	0.0972199	TRUE	3	11	Amp			Y	N	N	88.9783
20	B8	FALSE	ΔsteE 4h	IL-1β	UNKNOWN	SYBR	None				39.1292	14.6114	104.787	14.456	15.3329	0.197889		-0.807932	0.886567	0.511859	-5.29017	TRUE	0.0972199	TRUE	3	10	Amp			Y	N	N	89.1308
21	B9	FALSE	ΔsteE 4h	IL-1β	UNKNOWN	SYBR	None				39.1292	14.6114	104.787	14.2104	15.3329	0.197889		-0.807932	0.886567	0.511859	-5.29017	TRUE	0.0972199	TRUE	3	10	Amp			Y	N	N	88.9783
22	B10	FALSE	WT 8h	IL-1β	UNKNOWN	SYBR	None				17.6315	14.7407	21.0894	15.1041	15.0079	0.336381		0.342155	0.161173	0.0930532	-4.14009	TRUE	0.0972199	TRUE	3	12	Amp			N	N	N	88.9783
23	B11	FALSE	WT 8h	IL-1β	UNKNOWN	SYBR	None				17.6315	14.7407	21.0894	15.1531	15.0079	0.336381		0.342155	0.161173	0.0930532	-4.14009	TRUE	0.0972199	TRUE	3	13	Amp			N	N	N	88.9783
24	B12	FALSE	WT 8h	IL-1β	UNKNOWN	SYBR	None				17.6315	14.7407	21.0894	14.7466	15.0079	0.336381		0.342155	0.161173	0.0930532	-4.14009	TRUE	0.0972199	TRUE	3	12	Amp			N	N	N	88.9783
25	C1	FALSE	HD-11 cells	IL-6	UNKNOWN	SYBR	None				1	0.665475	1.50268	30.0511	30.3282	0.249328		13.4333	0.366531	0.211617	0	TRUE	0.126405	TRUE	3	25	Amp			N	N	N	80.895
26	C2	FALSE	HD-11 cells	IL-6	UNKNOWN	SYBR	None				1	0.665475	1.50268	30.3991	30.3282	0.249328		13.4333	0.366531	0.211617	0	TRUE	0.126405	TRUE	3	26	Amp			N	N	N	81.0475
27	C3	FALSE	HD-11 cells	IL-6	UNKNOWN	SYBR	None				1	0.665475	1.50268	30.5345	30.3282	0.249328		13.4333	0.366531	0.211617	0	TRUE	0.126405	TRUE	3	26	Amp			N	N	N	81.0475
28	C4	FALSE	WT 4h	IL-6	UNKNOWN	SYBR	None				22.4854	11.3868	44.4016	25.3694	24.693	0.594096		8.94242	0.612375	0.353555	-4.49092	TRUE	0.126405	TRUE	3	21	Amp			Y	N	N	81.2
29	C5	FALSE	WT 4h	IL-6	UNKNOWN	SYBR	None				22.4854	11.3868	44.4016	24.4536	24.693	0.594096		8.94242	0.612375	0.353555	-4.49092	TRUE	0.126405	TRUE	3	20	Amp			Y	N	N	81.0475
30	C6	FALSE	WT 4h	IL-6	UNKNOWN	SYBR	None				22.4854	11.3868	44.4016	24.2559	24.693	0.594096		8.94242	0.612375	0.353555	-4.49092	TRUE	0.126405	TRUE	3	19	Amp			Y	N	N	81.0475
31	C7	FALSE	ΔsteE 4h	IL-6	UNKNOWN	SYBR	None				26.2721	14.8181	46.5798	24.9939	24.6587	0.34097		8.71787	0.515398	0.297565	-4.71546	TRUE	0.126405	TRUE	3	21	Amp			N	N	N	81.3526
32	C8	FALSE	ΔsteE 4h	IL-6	UNKNOWN	SYBR	None				26.2721	14.8181	46.5798	24.67	24.6587	0.34097		8.71787	0.515398	0.297565	-4.71546	TRUE	0.126405	TRUE	3	20	Amp			N	N	N	81.2
33	C9	FALSE	ΔsteE 4h	IL-6	UNKNOWN	SYBR	None				26.2721	14.8181	46.5798	24.3123	24.6587	0.34097		8.71787	0.515398	0.297565	-4.71546	TRUE	0.126405	TRUE	3	20	Amp			N	N	N	81.2
34	C10	FALSE	WT 8h	IL-6	UNKNOWN	SYBR	None				5.52218	4.90121	6.22184	28.0183	28.0272	0.0644209		10.9681	0.107363	0.0619863	-2.46524	TRUE	0.126405	TRUE	3	22	Amp			N	N	N	81.2
35	C11	FALSE	WT 8h	IL-6	UNKNOWN	SYBR	None				5.52218	4.90121	6.22184	28.0956	28.0272	0.0644209		10.9681	0.107363	0.0619863	-2.46524	TRUE	0.126405	TRUE	3	23	Amp			N	N	N	81.2
36	C12	FALSE	WT 8h	IL-6	UNKNOWN	SYBR	None				5.52218	4.90121	6.22184	27.9677	28.0272	0.0644209		10.9681	0.107363	0.0619863	-2.46524	TRUE	0.126405	TRUE	3	22	Amp			N	N	N	81.0475
49	E1	FALSE	HD-11 cells	IL-12	UNKNOWN	SYBR	None				1	0.638159	1.56701	27.9952	27.6671	0.302062		10.7722	0.404255	0.233397	0	TRUE	0.131965	TRUE	3	22	Amp			N	N	N	80.1324
50	E2	FALSE	HD-11 cells	IL-12	UNKNOWN	SYBR	None				1	0.638159	1.56701	27.6054	27.6671	0.302062		10.7722	0.404255	0.233397	0	TRUE	0.131965	TRUE	3	22	Amp			N	N	N	80.1324
51	E3	FALSE	HD-11 cells	IL-12	UNKNOWN	SYBR	None				1	0.638159	1.56701	27.4006	27.6671	0.302062		10.7722	0.404255	0.233397	0	TRUE	0.131965	TRUE	3	22	Amp			N	N	N	80.1324
52	E4	FALSE	WT 4h	IL-12	UNKNOWN	SYBR	None				31.9813	18.7872	54.4416	21.54	21.5236	0.455171		5.77302	0.478783	0.276426	-4.99916	TRUE	0.131965	TRUE	3	17	Amp			N	N	N	80.285
53	E5	FALSE	WT 4h	IL-12	UNKNOWN	SYBR	None				31.9813	18.7872	54.4416	21.9703	21.5236	0.455171		5.77302	0.478783	0.276426	-4.99916	TRUE	0.131965	TRUE	3	17	Amp			N	N	N	80.285
54	E6	FALSE	WT 4h	IL-12	UNKNOWN	SYBR	None				31.9813	18.7872	54.4416	21.0604	21.5236	0.455171		5.77302	0.478783	0.276426	-4.99916	TRUE	0.131965	TRUE	3	17	Amp			N	N	N	80.1324
55	E7	FALSE	ΔsteE 4h	IL-12	UNKNOWN	SYBR	None				37.9978	24.635	58.6091	21.4067	21.4652	0.0524114		5.52433	0.390027	0.225182	-5.24785	TRUE	0.131965	TRUE	3	16	Amp			N	N	N	80.4375
56	E8	FALSE	ΔsteE 4h	IL-12	UNKNOWN	SYBR	None				37.9978	24.635	58.6091	21.4809	21.4652	0.0524114		5.52433	0.390027	0.225182	-5.24785	TRUE	0.131965	TRUE	3	17	Amp			N	N	N	80.4375
57	E9	FALSE	ΔsteE 4h	IL-12	UNKNOWN	SYBR	None				37.9978	24.635	58.6091	21.508	21.4652	0.0524114		5.52433	0.390027	0.225182	-5.24785	TRUE	0.131965	TRUE	3	17	Amp			N	N	N	80.285
58	E10	FALSE	WT 8h	IL-12	UNKNOWN	SYBR	None				8.91102	7.09864	11.1861	24.8882	24.6757	0.185753		7.61659	0.204649	0.118154	-3.15559	TRUE	0.131965	TRUE	3	20	Amp			N	N	N	80.4375
59	E11	FALSE	WT 8h	IL-12	UNKNOWN	SYBR	None				8.91102	7.09864	11.1861	24.5948	24.6757	0.185753		7.61659	0.204649	0.118154	-3.15559	TRUE	0.131965	TRUE	3	20	Amp			N	N	N	80.285
60	E12	FALSE	WT 8h	IL-12	UNKNOWN	SYBR	None				8.91102	7.09864	11.1861	24.5441	24.6757	0.185753		7.61659	0.204649	0.118154	-3.15559	TRUE	0.131965	TRUE	3	20	Amp			N	N	N	80.285
61	F1	FALSE	HD-11 cells	INOS	UNKNOWN	SYBR	None				1	0.510245	1.95984	17.6418	17.0152	0.542725		0.120318	0.605583	0.349633	0	TRUE	0.0504791	TRUE	3	14	Amp			Y	Y	N	83.3352
62	F2	FALSE	HD-11 cells	INOS	UNKNOWN	SYBR	None				1	0.510245	1.95984	16.6925	17.0152	0.542725		0.120318	0.605583	0.349633	0	TRUE	0.0504791	TRUE	3	13	Amp			Y	N	N	83.3352
63	F3	FALSE	HD-11 cells	INOS	UNKNOWN	SYBR	None				1	0.510245	1.95984	16.7114	17.0152	0.542725		0.120318	0.605583	0.349633	0	TRUE	0.0504791	TRUE	3	13	Amp			Y	N	N	83.3352
64	F4	FALSE	WT 4h	INOS	UNKNOWN	SYBR	None				0.382487	0.154232	0.94855	17.6856	17.2574	0.403819		1.50683	0.817422	0.471939	1.38652	TRUE	0.0504791	TRUE	3	15	Amp			Y	Y	N	83.4877
65	F5	FALSE	WT 4h	INOS	UNKNOWN	SYBR	None				0.382487	0.154232	0.94855	16.9944	17.2574	0.403819		1.50683	0.817422	0.471939	1.38652	TRUE	0.0504791	TRUE	3	13	Amp			Y	N	N	83.3352
66	F6	FALSE	WT 4h	INOS	UNKNOWN	SYBR	None				0.382487	0.154232	0.94855	17.0922	17.2574	0.403819		1.50683	0.817422	0.471939	1.38652	TRUE	0.0504791	TRUE	3	13	Amp			Y	N	N	83.3352
67	F7	FALSE	ΔsteE 4h	INOS	UNKNOWN	SYBR	None				0.490775	0.306892	0.784837	17.1723	17.088	0.170791		1.14718	0.422545	0.243956	1.02687	TRUE	0.0504791	TRUE	3	13	Amp			N	N	N	83.6403
68	F8	FALSE	ΔsteE 4h	INOS	UNKNOWN	SYBR	None				0.490775	0.306892	0.784837	17.2003	17.088	0.170791		1.14718	0.422545	0.243956	1.02687	TRUE	0.0504791	TRUE	3	14	Amp			N	N	N	83.6403
69	F9	FALSE	ΔsteE 4h	INOS	UNKNOWN	SYBR	None				0.490775	0.306892	0.784837	16.8915	17.088	0.170791		1.14718	0.422545	0.243956	1.02687	TRUE	0.0504791	TRUE	3	13	Amp			N	N	N	83.4877
70	F10	FALSE	WT 8h	INOS	UNKNOWN	SYBR	None				4.4016	2.69692	7.18378	15.4072	15.0414	0.432428		-2.01771	0.440875	0.254539	-2.13803	TRUE	0.0504791	TRUE	3	12	Amp			N	N	N	83.6403
71	F11	FALSE	WT 8h	INOS	UNKNOWN	SYBR	None				4.4016	2.69692	7.18378	15.1529	15.0414	0.432428		-2.01771	0.440875	0.254539	-2.13803	TRUE	0.0504791	TRUE	3	12	Amp			N	N	N	83.4877
72	F12	FALSE	WT 8h	INOS	UNKNOWN	SYBR	None				4.4016	2.69692	7.18378	14.5641	15.0414	0.432428		-2.01771	0.440875	0.254539	-2.13803	TRUE	0.0504791	TRUE	3	10	Amp			N	N	N	83.4877
73	G1	FALSE	ΔsteE 8h	actin	UNKNOWN	SYBR	None							17.6839	17.1963	0.493773						TRUE	0.0970824	TRUE	3	14	Amp			N	N	N	88.0632
74	G2	FALSE	ΔsteE 8h	actin	UNKNOWN	SYBR	None							17.2084	17.1963	0.493773						TRUE	0.0970824	TRUE	3	13	Amp			N	N	N	88.0632
75	G3	FALSE	ΔsteE 8h	actin	UNKNOWN	SYBR	None							16.6966	17.1963	0.493773						TRUE	0.0970824	TRUE	3	12	Amp			N	N	N	88.2157
76	G4	FALSE	ΔsteE 8h	IL-6	UNKNOWN	SYBR	None				9.11398	4.96552	16.7283	27.5406	27.4416	0.234357		10.2453	0.546567	0.31556	-3.18808	TRUE	0.126405	TRUE	3	23	Amp			N	N	N	81.0475
77	G5	FALSE	ΔsteE 8h	IL-6	UNKNOWN	SYBR	None				9.11398	4.96552	16.7283	27.174	27.4416	0.234357		10.2453	0.546567	0.31556	-3.18808	TRUE	0.126405	TRUE	3	22	Amp			N	N	N	81.0475
78	G6	FALSE	ΔsteE 8h	IL-6	UNKNOWN	SYBR	None				9.11398	4.96552	16.7283	27.6101	27.4416	0.234357		10.2453	0.546567	0.31556	-3.18808	TRUE	0.126405	TRUE	3	23	Amp			N	N	N	81.0475
79	G7	FALSE	ΔsteE 8h	IL-12	UNKNOWN	SYBR	None				15.7969	8.87092	28.1303	24.1486	23.9869	0.160926		6.79061	0.519335	0.299838	-3.98157	TRUE	0.131965	TRUE	3	19	Amp			N	N	N	80.4375
80	G8	FALSE	ΔsteE 8h	IL-12	UNKNOWN	SYBR	None				15.7969	8.87092	28.1303	23.9854	23.9869	0.160926		6.79061	0.519335	0.299838	-3.98157	TRUE	0.131965	TRUE	3	19	Amp			N	N	N	80.4375
81	G9	FALSE	ΔsteE 8h	IL-12	UNKNOWN	SYBR	None				15.7969	8.87092	28.1303	23.8268	23.9869	0.160926		6.79061	0.519335	0.299838	-3.98157	TRUE	0.131965	TRUE	3	18	Amp			N	N	N	80.285
85	H1	FALSE	ΔsteE 8h	IL-1β	UNKNOWN	SYBR	None				22.3892	12.5967	39.794	15.1617	15.1138	0.155336		-0.00248718	0.517631	0.298854	-4.48473	TRUE	0.0972199	TRUE	3	14	Amp			N	N	N	88.6732
86	H2	FALSE	ΔsteE 8h	IL-1β	UNKNOWN	SYBR	None				22.3892	12.5967	39.794	15.0365	15.1138	0.155336		-0.00248718	0.517631	0.298854	-4.48473	TRUE	0.0972199	TRUE	3	12	Amp			N	N	N	88.6732
87	H3	FALSE	ΔsteE 8h	IL-1β	UNKNOWN	SYBR	None				22.3892	12.5967	39.794	15.1551	15.1138	0.155336		-0.00248718	0.517631	0.298854	-4.48473	TRUE	0.0972199	TRUE	3	12	Amp			N	N	N	88.8257
91	H7	FALSE	ΔsteE 8h	INOS	UNKNOWN	SYBR	None				4.13642	1.78649	9.57747	15.1042	15.2683	0.471982		-1.92807	0.755629	0.436263	-2.04838	TRUE	0.0504791	TRUE	3	12	Amp			Y	N	N	83.6403
92	H8	FALSE	ΔsteE 8h	INOS	UNKNOWN	SYBR	None				4.13642	1.78649	9.57747	15.7044	15.2683	0.471982		-1.92807	0.755629	0.436263	-2.04838	TRUE	0.0504791	TRUE	3	12	Amp			Y	N	Y	83.3352
93	H9	FALSE	ΔsteE 8h	INOS	UNKNOWN	SYBR	None				4.13642	1.78649	9.57747	14.9963	15.2683	0.471982		-1.92807	0.755629	0.436263	-2.04838	TRUE	0.0504791	TRUE	3	12	Amp			Y	N	N	83.4877
Well	Well Position	Omit	Sample Name	Target Name	Task	Reporter	Quencher	Quantity	Quantity Mean	Quantity SD	RQ	RQ Min	RQ Max	CT	Ct Mean	Ct SD	Delta Ct	Delta Ct Mean	Delta Ct SD	Delta Ct SE	Delta Delta Ct	Automatic Ct Threshold	Ct Threshold	Automatic Baseline	Baseline Start	Baseline End	Amp Status	Comments	Cq Conf	HIGHSD	MTP	Tm1
1	A1	FALSE	HD-11 cells	actin	UNKNOWN	SYBR	None							15.8781	15.5621	0.286756						TRUE	0.115338	TRUE	3	12	Amp			N	N	88.2844
2	A2	FALSE	HD-11 cells	actin	UNKNOWN	SYBR	None							15.49	15.5621	0.286756						TRUE	0.115338	TRUE	3	10	Amp			N	N	88.2844
3	A3	FALSE	HD-11 cells	actin	UNKNOWN	SYBR	None							15.3183	15.5621	0.286756						TRUE	0.115338	TRUE	3	10	Amp			N	N	88.4381
4	A4	FALSE	WT 4h	actin	UNKNOWN	SYBR	None							15.9073	16.1587	0.234136						TRUE	0.115338	TRUE	3	9	Amp			N	N	88.4381
5	A5	FALSE	WT 4h	actin	UNKNOWN	SYBR	None							16.1981	16.1587	0.234136						TRUE	0.115338	TRUE	3	11	Amp			N	N	88.4381
6	A6	FALSE	WT 4h	actin	UNKNOWN	SYBR	None							16.3706	16.1587	0.234136						TRUE	0.115338	TRUE	3	12	Amp			N	N	88.4381
7	A7	FALSE	ΔsteE 4h	actin	UNKNOWN	SYBR	None							16.1992	16.5033	0.300341						TRUE	0.115338	TRUE	3	10	Amp			N	N	88.4381
8	A8	FALSE	ΔsteE 4h	actin	UNKNOWN	SYBR	None							16.7997	16.5033	0.300341						TRUE	0.115338	TRUE	3	12	Amp			N	N	88.4381
9	A9	FALSE	ΔsteE 3h	actin	UNKNOWN	SYBR	None							16.5111	16.5033	0.300341						TRUE	0.115338	TRUE	3	12	Amp			N	N	88.4381
10	A10	FALSE	WT 8h	actin	UNKNOWN	SYBR	None							15.5785	15.5991	0.0411539						TRUE	0.115338	TRUE	3	11	Amp			N	N	88.4381
11	A11	FALSE	WT 8h	actin	UNKNOWN	SYBR	None							15.6464	15.5991	0.0411539						TRUE	0.115338	TRUE	3	11	Amp			N	N	88.4381
12	A12	FALSE	WT 8h	actin	UNKNOWN	SYBR	None							15.5722	15.5991	0.0411539						TRUE	0.115338	TRUE	3	11	Amp			N	N	88.4381
13	B1	FALSE	HD-11 cells	IL-4	UNKNOWN	SYBR	None				1	0.0790616	12.6484	33.9779	35.3894	2.26572		19.8272	2.28379	1.31855	0	TRUE	0.0983696	TRUE	3	30	Amp			Y	Y	85.6712
14	B2	FALSE	HD-11 cells	IL-4	UNKNOWN	SYBR	None				1	0.0790616	12.6484	38.0028	35.3894	2.26572		19.8272	2.28379	1.31855	0	TRUE	0.0983696	TRUE	3	31	Amp			Y	Y	85.6712
15	B3	FALSE	HD-11 cells	IL-4	UNKNOWN	SYBR	None				1	0.0790616	12.6484	34.1874	35.3894	2.26572		19.8272	2.28379	1.31855	0	TRUE	0.0983696	TRUE	3	29	Amp			Y	Y	85.4555
16	B4	FALSE	WT 4h	IL-4	UNKNOWN	SYBR	None				27.5914	17.4636	43.5928	31.5428	31.1997	0.338582		15.0411	0.411652	0.237668	-4.78615	TRUE	0.0983696	TRUE	3	27	Amp			N	N	87.5158
17	B5	FALSE	WT 4h	IL-4	UNKNOWN	SYBR	None				27.5914	17.4636	43.5928	30.8658	31.1997	0.338582		15.0411	0.411652	0.237668	-4.78615	TRUE	0.0983696	TRUE	3	27	Amp			N	N	87.3621
18	B6	FALSE	WT 4h	IL-4	UNKNOWN	SYBR	None				27.5914	17.4636	43.5928	31.1907	31.1997	0.338582		15.0411	0.411652	0.237668	-4.78615	TRUE	0.0983696	TRUE	3	26	Amp			N	N	87.3621
19	B7	FALSE	ΔsteE4h	IL-4	UNKNOWN	SYBR	None				27.6382	14.2945	53.4378	32.0934	31.542	0.511773		15.0386	0.593393	0.342596	-4.78859	TRUE	0.0983696	TRUE	3	27	Amp			Y	N	87.5158
20	B8	FALSE	ΔsteE 4h	IL-4	UNKNOWN	SYBR	None				27.6382	14.2945	53.4378	31.4502	31.542	0.511773		15.0386	0.593393	0.342596	-4.78859	TRUE	0.0983696	TRUE	3	27	Amp			Y	Y	87.5158
21	B9	FALSE	ΔsteE 4h	IL-4	UNKNOWN	SYBR	None				27.6382	14.2945	53.4378	31.0823	31.542	0.511773		15.0386	0.593393	0.342596	-4.78859	TRUE	0.0983696	TRUE	3	27	Amp			Y	N	87.5158
22	B10	FALSE	WT 8h	IL-4	UNKNOWN	SYBR	None				12.1998	11.1145	13.3911	31.8492	31.8175	0.0730617		16.2184	0.083855	0.0484137	-3.60879	TRUE	0.0983696	TRUE	3	28	Amp			N	N	87.5158
23	B11	FALSE	WT 8h	IL-4	UNKNOWN	SYBR	None				12.1998	11.1145	13.3911	31.7339	31.8175	0.0730617		16.2184	0.083855	0.0484137	-3.60879	TRUE	0.0983696	TRUE	3	27	Amp			N	N	87.6695
24	B12	FALSE	WT 8h	IL-4	UNKNOWN	SYBR	None				12.1998	11.1145	13.3911	31.8693	31.8175	0.0730617		16.2184	0.083855	0.0484137	-3.60879	TRUE	0.0983696	TRUE	3	28	Amp			N	N	87.5158
25	C1	FALSE	HD-11 cells	IL-10	UNKNOWN	SYBR	None				1	0.681916	1.46646	29.2395	29.3577	0.191041		13.7956	0.344566	0.198936	0	TRUE	0.133791	TRUE	3	23	Amp			N	N	84.4414
26	C2	FALSE	HD-11 cells	IL-10	UNKNOWN	SYBR	None				1	0.681916	1.46646	29.5781	29.3577	0.191041		13.7956	0.344566	0.198936	0	TRUE	0.133791	TRUE	3	25	Amp			N	N	84.5952
27	C3	FALSE	HD-11 cells	IL-10	UNKNOWN	SYBR	None				1	0.681916	1.46646	29.2555	29.3577	0.191041		13.7956	0.344566	0.198936	0	TRUE	0.133791	TRUE	3	24	Amp			N	N	84.5952
28	C4	FALSE	WT 4h	IL-10	UNKNOWN	SYBR	None				24.7649	18.7627	32.6872	25.3712	25.324	0.0870743		9.16533	0.249803	0.144224	-4.63022	TRUE	0.133791	TRUE	3	20	Amp			N	N	84.5952
29	C5	FALSE	WT 4h	IL-10	UNKNOWN	SYBR	None				24.7649	18.7627	32.6872	25.3773	25.324	0.0870743		9.16533	0.249803	0.144224	-4.63022	TRUE	0.133791	TRUE	3	21	Amp			N	N	84.5952
30	C6	FALSE	WT 4h	IL-10	UNKNOWN	SYBR	None				24.7649	18.7627	32.6872	25.2235	25.324	0.0870743		9.16533	0.249803	0.144224	-4.63022	TRUE	0.133791	TRUE	3	20	Amp			N	N	84.5952
31	C7	FALSE	ΔsteE 4h	IL-10	UNKNOWN	SYBR	None				25.267	18.0369	35.3954	25.5915	25.6397	0.0428044		9.13637	0.303376	0.175154	-4.65918	TRUE	0.133791	TRUE	3	20	Amp			N	N	84.7489
32	C8	FALSE	ΔsteE 4h	IL-10	UNKNOWN	SYBR	None				25.267	18.0369	35.3954	25.6546	25.6397	0.0428044		9.13637	0.303376	0.175154	-4.65918	TRUE	0.133791	TRUE	3	21	Amp			N	N	84.7489
33	C9	FALSE	ΔsteE 4h	IL-10	UNKNOWN	SYBR	None				25.267	18.0369	35.3954	25.6731	25.6397	0.0428044		9.13637	0.303376	0.175154	-4.65918	TRUE	0.133791	TRUE	3	21	Amp			N	N	84.5952
34	C10	FALSE	WT 8h	IL-10	UNKNOWN	SYBR	None				1.85927	1.48886	2.32182	28.3313	28.4999	0.195675		12.9008	0.199956	0.115444	-0.894734	TRUE	0.133791	TRUE	3	22	Amp			N	N	84.5952
35	C11	FALSE	WT 8h	IL-10	UNKNOWN	SYBR	None				1.85927	1.48886	2.32182	28.7144	28.4999	0.195675		12.9008	0.199956	0.115444	-0.894734	TRUE	0.133791	TRUE	3	24	Amp			N	N	84.5952
36	C12	FALSE	WT 8h	IL-10	UNKNOWN	SYBR	None				1.85927	1.48886	2.32182	28.4539	28.4999	0.195675		12.9008	0.199956	0.115444	-0.894734	TRUE	0.133791	TRUE	3	23	Amp			N	N	84.5952
37	D1	FALSE	HD-11 cells	TNF-α	UNKNOWN	SYBR	None				1	0.710861	1.40675	23.8346	23.8202	0.110064		8.25809	0.307153	0.177335	0	TRUE	0.099065	TRUE	3	20	Amp			N	N	84.7489
38	D2	FALSE	HD-11 cells	TNF-α	UNKNOWN	SYBR	None				1	0.710861	1.40675	23.7037	23.8202	0.110064		8.25809	0.307153	0.177335	0	TRUE	0.099065	TRUE	3	19	Amp			N	N	84.9026
39	D3	FALSE	HD-11 cells	TNF-α	UNKNOWN	SYBR	None				1	0.710861	1.40675	23.9224	23.8202	0.110064		8.25809	0.307153	0.177335	0	TRUE	0.099065	TRUE	3	20	Amp			N	N	84.9026
40	D4	FALSE	WT 4h	TNF-α	UNKNOWN	SYBR	None				1.32739	1.01613	1.73398	24.0709	24.0082	0.054914		7.84949	0.24049	0.138847	-0.408591	TRUE	0.099065	TRUE	3	20	Amp			N	N	84.9026
41	D5	FALSE	WT 4h	TNF-α	UNKNOWN	SYBR	None				1.32739	1.01613	1.73398	23.9847	24.0082	0.054914		7.84949	0.24049	0.138847	-0.408591	TRUE	0.099065	TRUE	3	20	Amp			N	N	84.9026
42	D6	FALSE	WT 4h	TNF-α	UNKNOWN	SYBR	None				1.32739	1.01613	1.73398	23.9689	24.0082	0.054914		7.84949	0.24049	0.138847	-0.408591	TRUE	0.099065	TRUE	3	19	Amp			N	N	84.9026
43	D7	FALSE	ΔsteE 4h	TNF-α	UNKNOWN	SYBR	None				1.43135	1.01456	2.01935	24.2395	24.2441	0.075756		7.74071	0.309748	0.178833	-0.517372	TRUE	0.099065	TRUE	3	19	Amp			N	N	85.0563
44	D8	FALSE	ΔsteE 4h	TNF-α	UNKNOWN	SYBR	None				1.43135	1.01456	2.01935	24.1707	24.2441	0.075756		7.74071	0.309748	0.178833	-0.517372	TRUE	0.099065	TRUE	3	19	Amp			N	N	85.0563
45	D9	FALSE	ΔsteE 4h	TNF-α	UNKNOWN	SYBR	None				1.43135	1.01456	2.01935	24.322	24.2441	0.075756		7.74071	0.309748	0.178833	-0.517372	TRUE	0.099065	TRUE	3	20	Amp			N	N	84.9026
46	D10	FALSE	WT 8h	TNF-α	UNKNOWN	SYBR	None				1.39446	1.02922	1.88933	23.5898	23.3774	0.270227		7.77837	0.273342	0.157814	-0.479711	TRUE	0.099065	TRUE	3	20	Amp			N	N	85.0563
47	D11	FALSE	WT 8h	TNF-α	UNKNOWN	SYBR	None				1.39446	1.02922	1.88933	23.4692	23.3774	0.270227		7.77837	0.273342	0.157814	-0.479711	TRUE	0.099065	TRUE	3	19	Amp			N	N	85.0563
48	D12	FALSE	WT 8h	TNF-α	UNKNOWN	SYBR	None				1.39446	1.02922	1.88933	23.0733	23.3774	0.270227		7.77837	0.273342	0.157814	-0.479711	TRUE	0.099065	TRUE	3	19	Amp			N	N	84.9026
49	E1	FALSE	hd11	TGF-β1	UNKNOWN	SYBR	None				1	0.709964	1.40852	23.6351	23.6136	0.113197		8.05147	0.30829	0.177991	0	TRUE	0.116349	TRUE	3	19	Amp			N	N	85.5175
50	E2	FALSE	hd11	TGF-β1	UNKNOWN	SYBR	None				1	0.709964	1.40852	23.7146	23.6136	0.113197		8.05147	0.30829	0.177991	0	TRUE	0.116349	TRUE	3	19	Amp			N	N	85.6712
51	E3	FALSE	hd11	TGF-β1	UNKNOWN	SYBR	None				1	0.709964	1.40852	23.4912	23.6136	0.113197		8.05147	0.30829	0.177991	0	TRUE	0.116349	TRUE	3	18	Amp			N	N	85.6712
52	E4	FALSE	WT 4h	TGF-β1	UNKNOWN	SYBR	None				0.538054	0.38572	0.750549	25.2262	25.1043	0.186866		8.94564	0.299564	0.172954	0.894178	TRUE	0.116349	TRUE	3	21	Amp			N	N	85.6712
53	E5	FALSE	WT 4h	TGF-β1	UNKNOWN	SYBR	None				0.538054	0.38572	0.750549	25.1976	25.1043	0.186866		8.94564	0.299564	0.172954	0.894178	TRUE	0.116349	TRUE	3	21	Amp			N	N	85.6712
54	E6	FALSE	WT 4h	TGF-β1	UNKNOWN	SYBR	None				0.538054	0.38572	0.750549	24.8892	25.1043	0.186866		8.94564	0.299564	0.172954	0.894178	TRUE	0.116349	TRUE	3	19	Amp			N	N	85.6712
55	E7	FALSE	ΔsteE 4h	TGF-β1	UNKNOWN	SYBR	None				0.611229	0.419065	0.891511	25.3384	25.265	0.158728		8.76168	0.339704	0.196128	0.710215	TRUE	0.116349	TRUE	3	21	Amp			N	N	85.8249
56	E8	FALSE	ΔsteE 4h	TGF-β1	UNKNOWN	SYBR	None				0.611229	0.419065	0.891511	25.3738	25.265	0.158728		8.76168	0.339704	0.196128	0.710215	TRUE	0.116349	TRUE	3	21	Amp			N	N	85.8249
57	E9	FALSE	ΔsteE 4h	TGF-β1	UNKNOWN	SYBR	None				0.611229	0.419065	0.891511	25.0829	25.265	0.158728		8.76168	0.339704	0.196128	0.710215	TRUE	0.116349	TRUE	3	21	Amp			N	N	85.6712
58	E10	FALSE	WT 8h	TGF-β1	UNKNOWN	SYBR	None				0.485759	0.415947	0.567287	24.6156	24.6922	0.133437		9.09315	0.139639	0.0806209	1.04169	TRUE	0.116349	TRUE	3	20	Amp			N	N	85.8249
59	E11	FALSE	WT 8h	TGF-β1	UNKNOWN	SYBR	None				0.485759	0.415947	0.567287	24.6147	24.6922	0.133437		9.09315	0.139639	0.0806209	1.04169	TRUE	0.116349	TRUE	3	20	Amp			N	N	85.6712
60	E12	FALSE	WT 8h	TGF-β1	UNKNOWN	SYBR	None				0.485759	0.415947	0.567287	24.8463	24.6922	0.133437		9.09315	0.139639	0.0806209	1.04169	TRUE	0.116349	TRUE	3	21	Amp			N	N	85.6712
61	F1	FALSE	ΔsteE 8h	actin	UNKNOWN	SYBR	None							16.152	15.9827	0.161306						TRUE	0.115338	TRUE	3	12	Amp			N	N	88.1307
62	F2	FALSE	ΔsteE 8h	actin	UNKNOWN	SYBR	None							15.9653	15.9827	0.161306						TRUE	0.115338	TRUE	3	11	Amp			N	N	88.1307
63	F3	FALSE	ΔsteE 8h	actin	UNKNOWN	SYBR	None							15.8309	15.9827	0.161306						TRUE	0.115338	TRUE	3	11	Amp			N	N	88.2844
64	F4	FALSE	ΔsteE 8h	TNF-α	UNKNOWN	SYBR	None				1.43271	1.0431	1.96784	23.8804	23.7221	0.235728		7.73934	0.285635	0.164912	-0.518747	TRUE	0.099065	TRUE	3	19	Amp			N	N	84.9026
65	F5	FALSE	ΔsteE 8h	TNF-α	UNKNOWN	SYBR	None				1.43271	1.0431	1.96784	23.8346	23.7221	0.235728		7.73934	0.285635	0.164912	-0.518747	TRUE	0.099065	TRUE	3	20	Amp			N	N	84.9026
66	F6	FALSE	ΔsteE 8h	TNF-α	UNKNOWN	SYBR	None				1.43271	1.0431	1.96784	23.4512	23.7221	0.235728		7.73934	0.285635	0.164912	-0.518747	TRUE	0.099065	TRUE	3	19	Amp			N	N	84.7489
73	G1	FALSE	ΔsteE 8h	IL-4	UNKNOWN	SYBR	None				11.0246	3.51928	34.5359	31.5679	32.3473	1.01495		16.3646	1.02769	0.593338	-3.46265	TRUE	0.0983696	TRUE	3	27	Amp			Y	N	87.0547
74	G2	FALSE	ΔsteE 8h	IL-4	UNKNOWN	SYBR	None				11.0246	3.51928	34.5359	33.495	32.3473	1.01495		16.3646	1.02769	0.593338	-3.46265	TRUE	0.0983696	TRUE	3	30	Amp			Y	N	87.0547
75	G3	FALSE	ΔsteE 8h	IL-4	UNKNOWN	SYBR	None				11.0246	3.51928	34.5359	31.9791	32.3473	1.01495		16.3646	1.02769	0.593338	-3.46265	TRUE	0.0983696	TRUE	3	27	Amp			Y	N	87.2084
76	G4	FALSE	ΔsteE 8h	TGF-β1	UNKNOWN	SYBR	None				0.516326	0.340978	0.781849	25.1549	24.9878	0.336798		9.00511	0.373433	0.215602	0.953645	TRUE	0.116349	TRUE	3	21	Amp			N	N	85.6712
77	G5	FALSE	ΔsteE 8h	TGF-β1	UNKNOWN	SYBR	None				0.516326	0.340978	0.781849	25.2084	24.9878	0.336798		9.00511	0.373433	0.215602	0.953645	TRUE	0.116349	TRUE	3	20	Amp			N	N	85.6712
78	G6	FALSE	ΔsteE 8h	TGF-β1	UNKNOWN	SYBR	None				0.516326	0.340978	0.781849	24.6002	24.9878	0.336798		9.00511	0.373433	0.215602	0.953645	TRUE	0.116349	TRUE	3	20	Amp			N	N	85.6712
85	H1	FALSE	ΔsteE 8h	IL-10	UNKNOWN	SYBR	None				1.81932	1.22273	2.70699	28.807	28.9149	0.3192		12.9322	0.357642	0.206485	-0.863397	TRUE	0.133791	TRUE	3	24	Amp			N	N	84.2877
86	H2	FALSE	ΔsteE 8h	IL-10	UNKNOWN	SYBR	None				1.81932	1.22273	2.70699	29.2741	28.9149	0.3192		12.9322	0.357642	0.206485	-0.863397	TRUE	0.133791	TRUE	3	23	Amp			N	N	84.2877
87	H3	FALSE	ΔsteE 8h	IL-10	UNKNOWN	SYBR	None				1.81932	1.22273	2.70699	28.6636	28.9149	0.3192		12.9322	0.357642	0.206485	-0.863397	TRUE	0.133791	TRUE	3	23	Amp			N	N	84.4414
Well	Well Position	Omit	Sample Name	Target Name	Task	Reporter	Quencher	Quantity	Quantity Mean	Quantity SD	RQ	RQ Min	RQ Max	CT	Ct Mean	Ct SD	Delta Ct	Delta Ct Mean	Delta Ct SD	Delta Ct SE	Delta Delta Ct	Automatic Ct Threshold	Ct Threshold	Automatic Baseline	Baseline Start	Baseline End	Amp Status	Comments	Cq Conf	MTP	HIGHSD	THOLDFAIL	CQCONF	Tm1
1	A1	FALSE	HD-11 cells	ACTIN	UNKNOWN	SYBR	None							16.7222	16.7824	0.0525182						TRUE	0.117634	TRUE	3	12	Amp			N	N	N	N	88.2795
2	A2	FALSE	HD-11 cells	ACTIN	UNKNOWN	SYBR	None							16.8063	16.7824	0.0525182						TRUE	0.117634	TRUE	3	13	Amp			N	N	N	N	88.2795
3	A3	FALSE	HD-11 cells	ACTIN	UNKNOWN	SYBR	None							16.8187	16.7824	0.0525182						TRUE	0.117634	TRUE	3	12	Amp			N	N	N	N	88.2795
4	A4	FALSE	HD-11 cells	IL-10	UNKNOWN	SYBR	None				1	0.330752	3.02341	31.0227	31.5213	0.994369		14.7389	0.995755	0.574899	0	TRUE	0.119781	TRUE	3	26	Amp			N	Y	N	N	84.5911
5	A5	FALSE	HD-11 cells	IL-10	UNKNOWN	SYBR	None				1	0.330752	3.02341	32.6663	31.5213	0.994369		14.7389	0.995755	0.574899	0	TRUE	0.119781	TRUE	3	28	Amp			N	Y	N	N	84.4374
6	A6	FALSE	HD-11 cells	IL-10	UNKNOWN	SYBR	None				1	0.330752	3.02341	30.8749	31.5213	0.994369		14.7389	0.995755	0.574899	0	TRUE	0.119781	TRUE	3	27	Amp			N	Y	N	N	84.4374
7	A7	FALSE	WT 16h	INOS	UNKNOWN	SYBR	None				1761.07	633.708	4894.01	15.8837	15.3954	0.443105		-2.59682	0.919888	0.531098	-10.7822	TRUE	0.116054	TRUE	3	12	Amp			N	N	N	N	83.5153
8	A8	FALSE	WT 16h	INOS	UNKNOWN	SYBR	None				1761.07	633.708	4894.01	15.2837	15.3954	0.443105		-2.59682	0.919888	0.531098	-10.7822	TRUE	0.116054	TRUE	3	11	Amp			N	N	N	N	83.5153
9	A9	FALSE	WT 16h	INOS	UNKNOWN	SYBR	None				1761.07	633.708	4894.01	15.0188	15.3954	0.443105		-2.59682	0.919888	0.531098	-10.7822	TRUE	0.116054	TRUE	3	11	Amp			N	N	N	N	83.3616
10	A10	FALSE	ΔsteE 16h	IL-12	UNKNOWN	SYBR	None				1.01863	0.419338	2.47441	31.978	31.5141	0.539386		14.015	0.798793	0.461183	-0.0266355	TRUE	0.132331	TRUE	3	27	Amp			N	Y	N	N	84.7448
11	A11	FALSE	ΔsteE 16h	IL-12	UNKNOWN	SYBR	None				1.01863	0.419338	2.47441	31.6422	31.5141	0.539386		14.015	0.798793	0.461183	-0.0266355	TRUE	0.132331	TRUE	3	27	Amp			N	Y	N	N	84.5911
12	A12	FALSE	ΔsteE 16h	IL-12	UNKNOWN	SYBR	None				1.01863	0.419338	2.47441	30.9223	31.5141	0.539386		14.015	0.798793	0.461183	-0.0266355	TRUE	0.132331	TRUE	3	27	Amp			N	Y	N	N	84.2837
13	B1	FALSE	HD-11 cells	IL-1β	UNKNOWN	SYBR	None				1	0.919588	1.08744	25.2303	25.1846	0.0541678		8.40227	0.0754474	0.0435596	0	TRUE	0.109669	TRUE	3	20	Amp			Y	N	N	N	88.7405
14	B2	FALSE	HD-11 cells	IL-1β	UNKNOWN	SYBR	None				1	0.919588	1.08744	25.1988	25.1846	0.0541678		8.40227	0.0754474	0.0435596	0	TRUE	0.109669	TRUE	3	20	Amp			Y	N	N	N	88.5869
15	B3	FALSE	HD-11 cells	IL-1β	UNKNOWN	SYBR	None				1	0.919588	1.08744	25.1248	25.1846	0.0541678		8.40227	0.0754474	0.0435596	0	TRUE	0.109669	TRUE	3	20	Amp			Y	N	N	N	88.7405
16	B4	FALSE	HD-11 cells	TGF-β1	UNKNOWN	SYBR	None				1	0.768112	1.30189	24.9172	24.6536	0.231559		7.8712	0.23744	0.137086	0	TRUE	0.112896	TRUE	3	19	Amp			N	N	N	N	85.9742
17	B5	FALSE	HD-11 cells	TGF-β1	UNKNOWN	SYBR	None				1	0.768112	1.30189	24.5602	24.6536	0.231559		7.8712	0.23744	0.137086	0	TRUE	0.112896	TRUE	3	19	Amp			N	N	N	N	85.9742
18	B6	FALSE	HD-11 cells	TGF-β1	UNKNOWN	SYBR	None				1	0.768112	1.30189	24.4833	24.6536	0.231559		7.8712	0.23744	0.137086	0	TRUE	0.112896	TRUE	3	20	Amp			N	N	N	N	85.9742
19	B7	FALSE	WT 16h	IL-4	UNKNOWN	SYBR	None				50.9503	10.0881	257.327	32.4086	32.7592	0.514341		14.767	1.45756	0.841522	-5.67102	TRUE	0.04	TRUE	3	30	Amp			N	Y	Y	N	87.5111
20	B8	FALSE	WT 16h	IL-4	UNKNOWN	SYBR	None				50.9503	10.0881	257.327	33.1102	32.7592	0.543412		14.767	1.45756	0.841522	-5.67102	TRUE	0.04	TRUE	3	31	Amp			Y	Y	Y	N	83.8226
21	B9	FALSE	WT 16h	IL-4	UNKNOWN	SYBR	None				50.9503	10.0881	257.327	32.7587	32.7592	0.514341		14.767	1.45756	0.841522	-5.67102	TRUE	0.04	TRUE	3	29	Amp			N	Y	Y	N	87.3574
22	B10	FALSE	ΔsteE 16h	TNF-α	UNKNOWN	SYBR	None				5.7681	2.86725	11.6038	23.6689	23.6681	0.220516		6.16899	0.629094	0.363208	-2.5281	TRUE	0.128993	TRUE	3	18	Amp			N	N	N	N	85.0521
23	B11	FALSE	ΔsteE 16h	TNF-α	UNKNOWN	SYBR	None				5.7681	2.86725	11.6038	23.8882	23.6681	0.220516		6.16899	0.629094	0.363208	-2.5281	TRUE	0.128993	TRUE	3	19	Amp			N	N	N	N	85.2058
24	B12	FALSE	ΔsteE 16h	TNF-α	UNKNOWN	SYBR	None				5.7681	2.86725	11.6038	23.4472	23.6681	0.220516		6.16899	0.629094	0.363208	-2.5281	TRUE	0.128993	TRUE	3	19	Amp			N	N	N	N	85.2058
25	C1	FALSE	HD-11 cells	IL-6	UNKNOWN	SYBR	None				1	0.348627	2.8684	31.3553	31.079	0.94693		14.2966	0.948386	0.547551	0	TRUE	0.0648485	TRUE	3	27	Amp			N	Y	N	N	81.0563
26	C2	FALSE	HD-11 cells	IL-6	UNKNOWN	SYBR	None				1	0.348627	2.8684	31.8571	31.079	0.94693		14.2966	0.948386	0.547551	0	TRUE	0.0648485	TRUE	3	27	Amp			N	Y	N	N	81.0563
27	C3	FALSE	HD-11 cells	IL-6	UNKNOWN	SYBR	None				1	0.348627	2.8684	30.0247	31.079	0.94693		14.2966	0.948386	0.547551	0	TRUE	0.0648485	TRUE	3	26	Amp			N	Y	N	N	80.749
28	C4	FALSE	WT 16h	ACTIN	UNKNOWN	SYBR	None							18.4075	17.9922	0.306134						TRUE	0.117634	TRUE	3	14	Amp			N	Y	N	N	88.2795
29	C5	FALSE	WT 16h	ACTIN	UNKNOWN	SYBR	None							18.1505	17.9922	0.306134						TRUE	0.117634	TRUE	3	14	Amp			N	Y	N	N	88.2795
30	C6	FALSE	WT 16h	ACTIN	UNKNOWN	SYBR	None							18.0187	17.9922	0.306134						TRUE	0.117634	TRUE	3	12	Amp			N	Y	N	N	88.1258
31	C7	FALSE	WT 16h	IL-10	UNKNOWN	SYBR	None				120.498	45.865	316.577	26.02	25.8183	0.325439		7.82606	0.869346	0.501917	-6.91287	TRUE	0.119781	TRUE	3	21	Amp			N	N	N	N	84.5911
32	C8	FALSE	WT 16h	IL-10	UNKNOWN	SYBR	None				120.498	45.865	316.577	25.992	25.8183	0.325439		7.82606	0.869346	0.501917	-6.91287	TRUE	0.119781	TRUE	3	21	Amp			N	N	N	N	84.5911
33	C9	FALSE	WT 16h	IL-10	UNKNOWN	SYBR	None				120.498	45.865	316.577	25.4428	25.8183	0.325439		7.82606	0.869346	0.501917	-6.91287	TRUE	0.119781	TRUE	3	21	Amp			N	N	N	N	84.4374
34	C10	FALSE	ΔsteE 16h	INOS	UNKNOWN	SYBR	None				1712.62	395.143	7422.8	14.6871	14.6923	0.071356		-2.55657	1.31989	0.762039	-10.742	TRUE	0.116054	TRUE	3	11	Amp			N	Y	N	N	83.669
35	C11	FALSE	ΔsteE 16h	INOS	UNKNOWN	SYBR	None				1712.62	395.143	7422.8	14.6237	14.6923	0.071356		-2.55657	1.31989	0.762039	-10.742	TRUE	0.116054	TRUE	3	11	Amp			N	Y	N	N	83.5153
36	C12	FALSE	ΔsteE 16h	INOS	UNKNOWN	SYBR	None				1712.62	395.143	7422.8	14.7661	14.6923	0.071356		-2.55657	1.31989	0.762039	-10.742	TRUE	0.116054	TRUE	3	8	Amp			N	Y	N	N	83.3616
40	D4	FALSE	WT 16h	IL-1β	UNKNOWN	SYBR	None				704.627	161.456	3075.12	17.388	17.3775	0.152944		-1.05844	1.3261	0.765624	-9.46072	TRUE	0.109669	TRUE	3	13	Amp			N	Y	N	N	88.7405
41	D5	FALSE	WT 16h	IL-1β	UNKNOWN	SYBR	None				704.627	161.456	3075.12	17.4801	17.3775	0.152944		-1.05844	1.3261	0.765624	-9.46072	TRUE	0.109669	TRUE	3	12	Amp			N	Y	N	N	88.7405
42	D6	FALSE	WT 16h	IL-1β	UNKNOWN	SYBR	None				704.627	161.456	3075.12	17.2731	17.3775	0.152944		-1.05844	1.3261	0.765624	-9.46072	TRUE	0.109669	TRUE	3	12	Amp			N	Y	N	N	88.7405
43	D7	FALSE	WT 16h	TGF-β1	UNKNOWN	SYBR	None				1.08827	0.190342	6.22212	25.9877	25.5359	0.639006		7.74916	1.56918	0.905968	-0.122035	TRUE	0.112896	TRUE	3	23	Amp			N	Y	N	N	85.8205
44	D8	FALSE	WT 16h	TGF-β1	UNKNOWN	SYBR	None				1.08827	0.190342	6.22212	24.8048	25.5359	0.639006		7.74916	1.56918	0.905968	-0.122035	TRUE	0.112896	TRUE	3	21	Amp			N	Y	N	N	85.9742
45	D9	FALSE	WT 16h	TGF-β1	UNKNOWN	SYBR	None				1.08827	0.190342	6.22212	25.8152	25.5359	0.639006		7.74916	1.56918	0.905968	-0.122035	TRUE	0.112896	TRUE	3	20	Amp			N	Y	N	N	85.8205
46	D10	FALSE	ΔsteE 16h	IL-4	UNKNOWN	SYBR	None				1	0.65854	1.51851	33.6634	33.5071	0.354749		16.0369	1.33166	0.768834	-4.40112	TRUE	0.04	TRUE	3	31	Amp			Y	Y	Y	N	83.669
47	D11	FALSE	ΔsteE 16h	IL-4	UNKNOWN	SYBR	None				1	0.65854	1.51851	33.7569	33.5071	0.354749		16.0369	1.33166	0.768834	-4.40112	TRUE	0.04	TRUE	3	29	Amp			N	Y	Y	N	87.3574
48	D12	FALSE	ΔsteE 16h	IL-4	UNKNOWN	SYBR	None				1	0.65854	1.51851	33.1011	33.5071	0.354749		16.0369	1.33166	0.768834	-4.40112	TRUE	0.04	TRUE	3	30	Amp			Y	Y	Y	N	91.8142
49	E1	FALSE	HD-11 cells	IL-12	UNKNOWN	SYBR	None				1	0.530373	1.88547	31.1103	30.8241	0.568341		14.0417	0.570762	0.32953	0	TRUE	0.132331	TRUE	3	26	Amp			N	Y	N	N	83.8226
50	E2	FALSE	HD-11 cells	IL-12	UNKNOWN	SYBR	None				1	0.530373	1.88547	31.1923	30.8241	0.568341		14.0417	0.570762	0.32953	0	TRUE	0.132331	TRUE	3	26	Amp			N	Y	N	N	83.8226
51	E3	FALSE	HD-11 cells	IL-12	UNKNOWN	SYBR	None				1	0.530373	1.88547	30.1695	30.8241	0.568341		14.0417	0.570762	0.32953	0	TRUE	0.132331	TRUE	3	26	Amp			N	Y	N	N	83.5153
52	E4	FALSE	WT 16h	IL-6	UNKNOWN	SYBR	None				25.0815	4.72478	133.145	28.2439	27.8414	0.349859		9.6481	1.50239	0.867405	-4.64855	TRUE	0.0648485	TRUE	3	25	Amp			N	Y	N	N	81.21
53	E5	FALSE	WT 16h	IL-6	UNKNOWN	SYBR	None				25.0815	4.72478	133.145	27.6106	27.8414	0.349859		9.6481	1.50239	0.867405	-4.64855	TRUE	0.0648485	TRUE	3	24	Amp			N	Y	N	N	81.0563
54	E6	FALSE	WT 16h	IL-6	UNKNOWN	SYBR	None				25.0815	4.72478	133.145	27.6696	27.8414	0.349859		9.6481	1.50239	0.867405	-4.64855	TRUE	0.0648485	TRUE	3	22	Amp			N	Y	N	N	80.5953
55	E7	FALSE	ΔsteE 16h	ACTIN	UNKNOWN	SYBR	None							18.1781	17.4991	0.589179						TRUE	0.117634	TRUE	3	14	Amp			N	Y	N	N	88.2795
56	E8	FALSE	ΔsteE 16h	ACTIN	UNKNOWN	SYBR	None							17.1959	17.4991	0.589179						TRUE	0.117634	TRUE	3	12	Amp			N	Y	N	N	88.2795
57	E9	FALSE	ΔsteE 16h	ACTIN	UNKNOWN	SYBR	None							17.1232	17.4991	0.589179						TRUE	0.117634	TRUE	3	13	Amp			N	Y	N	N	88.1258
58	E10	FALSE	ΔsteE 16h	IL-10	UNKNOWN	SYBR	None				83.0422	19.1299	360.483	25.9561	25.5575	0.369287		8.36315	1.3213	0.762851	-6.37577	TRUE	0.119781	TRUE	3	22	Amp			N	Y	N	N	84.5911
59	E11	FALSE	ΔsteE 16h	IL-10	UNKNOWN	SYBR	None				83.0422	19.1299	360.483	25.4893	25.5575	0.369287		8.36315	1.3213	0.762851	-6.37577	TRUE	0.119781	TRUE	3	20	Amp			N	Y	N	N	84.4374
60	E12	FALSE	ΔsteE 16h	IL-10	UNKNOWN	SYBR	None				83.0422	19.1299	360.483	25.227	25.5575	0.369287		8.36315	1.3213	0.762851	-6.37577	TRUE	0.119781	TRUE	3	20	Amp			N	Y	N	N	84.2837
61	F1	FALSE	HD-11 cells	TNF-α	UNKNOWN	SYBR	None				1	0.886701	1.12778	25.5466	25.4795	0.0946269		8.69709	0.108224	0.0624831	0	TRUE	0.128993	TRUE	3	21	Amp			N	N	N	N	84.7448
62	F2	FALSE	HD-11 cells	TNF-α	UNKNOWN	SYBR	None				1	0.886701	1.12778	25.5206	25.4795	0.0946269		8.69709	0.108224	0.0624831	0	TRUE	0.128993	TRUE	3	19	Amp			N	N	N	N	84.7448
63	F3	FALSE	HD-11 cells	TNF-α	UNKNOWN	SYBR	None				1	0.886701	1.12778	25.3712	25.4795	0.0946269		8.69709	0.108224	0.0624831	0	TRUE	0.128993	TRUE	3	20	Amp			N	N	N	N	84.7448
67	F7	FALSE	ΔsteE 16h	IL-1β	UNKNOWN	SYBR	None				715.572	290.89	1760.27	15.8967	15.6563	0.25604		-1.08068	0.810131	0.467729	-9.48295	TRUE	0.109669	TRUE	3	12	Amp			N	Y	N	N	88.8942
68	F8	FALSE	ΔsteE 16h	IL-1β	UNKNOWN	SYBR	None				715.572	290.89	1760.27	15.3148	15.6563	0.25604		-1.08068	0.810131	0.467729	-9.48295	TRUE	0.109669	TRUE	3	12	Amp			N	Y	N	N	88.8942
69	F9	FALSE	ΔsteE 16h	IL-1β	UNKNOWN	SYBR	None				715.572	290.89	1760.27	15.7516	15.6563	0.25604		-1.08068	0.810131	0.467729	-9.48295	TRUE	0.109669	TRUE	3	12	Amp			N	Y	N	N	88.7405
70	F10	FALSE	ΔsteE 16h	TGF-β1	UNKNOWN	SYBR	None				1.06998	0.322444	3.55053	26.2924	25.2727	0.904566		7.77362	1.07952	0.623264	-0.097578	TRUE	0.112896	TRUE	3	21	Amp			N	Y	N	N	85.8205
71	F11	FALSE	ΔsteE 16h	TGF-β1	UNKNOWN	SYBR	None				1.06998	0.322444	3.55053	24.9591	25.2727	0.904566		7.77362	1.07952	0.623264	-0.097578	TRUE	0.112896	TRUE	3	21	Amp			N	Y	N	N	85.6669
72	F12	FALSE	ΔsteE 16h	TGF-β1	UNKNOWN	SYBR	None				1.06998	0.322444	3.55053	24.5667	25.2727	0.904566		7.77362	1.07952	0.623264	-0.097578	TRUE	0.112896	TRUE	3	20	Amp			N	Y	N	N	85.6669
73	G1	FALSE	HD-11 cells	INOS	UNKNOWN	SYBR	None				1	0.689628	1.45006	25.1076	24.9959	0.111711		5.59471	0.334445	0.193092	0	TRUE	0.116054	TRUE	3	23	Amp			N	Y	N	N	83.3616
74	G2	FALSE	HD-11 cells	INOS	UNKNOWN	SYBR	None				1	0.689628	1.45006	24.8842	24.9959	0.111711		5.59471	0.334445	0.193092	0	TRUE	0.116054	TRUE	3	21	Amp			N	Y	N	N	83.0542
75	G3	FALSE	HD-11 cells	INOS	UNKNOWN	SYBR	None				1	0.689628	1.45006	24.9959	24.9959	0.111711		5.59471	0.334445	0.193092	0	TRUE	0.116054	TRUE	3	19	Amp			N	Y	N	N	83.0542
76	G4	FALSE	WT 16h	IL-12	UNKNOWN	SYBR	None				1.08004	0.404863	2.88118	32.0518	31.9228	0.360548		13.9306	0.883089	0.509852	-0.111083	TRUE	0.132331	TRUE	3	26	Amp			N	N	N	N	84.4374
77	G5	FALSE	WT 16h	IL-12	UNKNOWN	SYBR	None				1.08004	0.404863	2.88118	32.2011	31.9228	0.360548		13.9306	0.883089	0.509852	-0.111083	TRUE	0.132331	TRUE	3	28	Amp			N	N	N	N	84.8984
78	G6	FALSE	WT 16h	IL-12	UNKNOWN	SYBR	None				1.08004	0.404863	2.88118	31.5155	31.9228	0.360548		13.9306	0.883089	0.509852	-0.111083	TRUE	0.132331	TRUE	3	28	Amp			Y	N	N	N	83.8226
79	G7	FALSE	ΔsteE 16h	IL-6	UNKNOWN	SYBR	None				33.8781	17.3781	66.0443	26.7821	26.7135	0.117633		9.21437	0.600808	0.346876	-5.08228	TRUE	0.0648485	TRUE	3	23	Amp			N	N	N	N	81.0563
80	G8	FALSE	ΔsteE 16h	IL-6	UNKNOWN	SYBR	None				33.8781	17.3781	66.0443	26.7807	26.7135	0.117633		9.21437	0.600808	0.346876	-5.08228	TRUE	0.0648485	TRUE	3	23	Amp			N	N	N	N	81.0563
81	G9	FALSE	ΔsteE 16h	IL-6	UNKNOWN	SYBR	None				33.8781	17.3781	66.0443	26.5776	26.7135	0.117633		9.21437	0.600808	0.346876	-5.08228	TRUE	0.0648485	TRUE	3	23	Amp			N	N	N	N	80.9026
85	H1	FALSE	HD-11 cells	IL-4	UNKNOWN	SYBR	None				1	0.222197	4.5005	36.6669	37.2204	0.652762		20.438	1.35378	0.781606	0	TRUE	0.04	TRUE	3	32	Inconclusive			Y	Y	Y	N	85.5132
86	H2	FALSE	HD-11 cells	IL-4	UNKNOWN	SYBR	None				1	0.222197	4.5005	37.1385	37.2204	0.652762		20.438	1.35378	0.781606	0	TRUE	0.04	TRUE	3	35	Inconclusive			Y	Y	Y	Y	85.5132
87	H3	FALSE	HD-11 cells	IL-4	UNKNOWN	SYBR	None				1	0.222197	4.5005	37.8558	37.2204	0.652762		20.438	1.35378	0.781606	0	TRUE	0.04	TRUE	3	35	Inconclusive			N	Y	Y	N	82.1321
88	H4	FALSE	WT 16h	TNF-α	UNKNOWN	SYBR	None				6.07536	2.36443	15.6105	24.3933	24.0863	0.267445		6.09412	0.84934	0.490367	-2.60297	TRUE	0.128993	TRUE	3	19	Amp			N	N	N	N	85.0521
89	H5	FALSE	WT 16h	TNF-α	UNKNOWN	SYBR	None				6.07536	2.36443	15.6105	23.9616	24.0863	0.267445		6.09412	0.84934	0.490367	-2.60297	TRUE	0.128993	TRUE	3	19	Amp			N	N	N	N	85.0521
90	H6	FALSE	WT 16h	TNF-α	UNKNOWN	SYBR	None				6.07536	2.36443	15.6105	23.904	24.0863	0.267445		6.09412	0.84934	0.490367	-2.60297	TRUE	0.128993	TRUE	3	19	Amp			N	N	N	N	85.0521
HD-11 cells stimulated with LPS （10 μg/mL, 4, 8, and 16hpi） ）
Well	Well Position	Omit	Sample Name	Target Name	Task	Reporter	Quencher	Quantity	Quantity Mean	Quantity SD	RQ	RQ Min	RQ Max	CT	Ct Mean	Ct SD	Delta Ct	Delta Ct Mean	Delta Ct SD	Delta Ct SE	Delta Delta Ct	Automatic Ct Threshold	Ct Threshold	Automatic Baseline	Baseline Start	Baseline End	Amp Status	Comments	Cq Conf	MTP	HIGHSD	OUTLIERRG	Tm1
1	A1	FALSE	HD-11 cells	ACTIN	UNKNOWN	SYBR	None							15.192	15.1516	0.271584						TRUE	0.101205	TRUE	3	11	Amp			N	N	N	88.3522
2	A2	FALSE	HD-11 cells	ACTIN	UNKNOWN	SYBR	None							15.4008	15.1516	0.271584						TRUE	0.101205	TRUE	3	10	Amp			N	N	N	88.3522
3	A3	FALSE	HD-11 cells	ACTIN	UNKNOWN	SYBR	None							14.8621	15.1516	0.271584						TRUE	0.101205	TRUE	3	10	Amp			N	N	N	88.3382
4	A4	FALSE	LPS 4h	ACTIN	UNKNOWN	SYBR	None							14.0908	14.1148	0.114783						TRUE	0.101205	TRUE	3	11	Amp			N	N	N	88.3382
5	A5	FALSE	LPS 4h	ACTIN	UNKNOWN	SYBR	None							14.055	14.1148	0.114783						TRUE	0.101205	TRUE	3	10	Amp			N	N	N	88.3588
6	A6	FALSE	LPS 4h	ACTIN	UNKNOWN	SYBR	None							14.1928	14.1148	0.114783						TRUE	0.101205	TRUE	3	11	Amp			N	N	N	88.3588
7	A7	FALSE	LPS 8h	ACTIN	UNKNOWN	SYBR	None							14.9726	15.0417	0.0811817						TRUE	0.101205	TRUE	3	11	Amp			N	N	N	88.3427
8	A8	FALSE	LPS 8h	ACTIN	UNKNOWN	SYBR	None							15.1311	15.0417	0.0811817						TRUE	0.101205	TRUE	3	11	Amp			N	N	N	88.3427
9	A9	FALSE	LPS 8h	ACTIN	UNKNOWN	SYBR	None							15.0213	15.0417	0.0811817						TRUE	0.101205	TRUE	3	10	Amp			N	N	N	88.3405
10	A10	FALSE	LPS 16h	ACTIN	UNKNOWN	SYBR	None							15.211	15.2918	0.0950773						TRUE	0.101205	TRUE	3	11	Amp			N	N	N	88.3405
11	A11	FALSE	LPS 16h	ACTIN	UNKNOWN	SYBR	None							15.2678	15.2918	0.0950773						TRUE	0.101205	TRUE	3	11	Amp			N	N	N	88.3554
12	A12	FALSE	LPS 16h	ACTIN	UNKNOWN	SYBR	None							15.3966	15.2918	0.0950773						TRUE	0.101205	TRUE	3	11	Amp			N	N	N	88.3554
13	B1	FALSE	HD-11 cells	IL-1β	UNKNOWN	SYBR	None				1	0.721761	1.3855	22.7443	22.8375	0.111172		7.68584	0.293457	0.169428	0	TRUE	0.111476	TRUE	3	17	Amp			N	N	N	88.8095
14	B2	FALSE	HD-11 cells	IL-1β	UNKNOWN	SYBR	None				1	0.721761	1.3855	22.9605	22.8375	0.111172		7.68584	0.293457	0.169428	0	TRUE	0.111476	TRUE	3	19	Amp			N	N	N	88.6571
15	B3	FALSE	HD-11 cells	IL-1β	UNKNOWN	SYBR	None				1	0.721761	1.3855	22.8075	22.8375	0.111172		7.68584	0.293457	0.169428	0	TRUE	0.111476	TRUE	3	19	Amp			N	N	N	88.7953
16	B4	FALSE	LPS 4h	IL-1β	UNKNOWN	SYBR	None				208.03	119.258	362.879	15.3952	14.9481	0.452353		-0.0148077	0.500755	0.289111	-7.70065	TRUE	0.111476	TRUE	3	11	Amp			N	N	N	88.9476
17	B5	FALSE	LPS 4h	IL-1β	UNKNOWN	SYBR	None				208.03	119.258	362.879	14.9583	14.9481	0.452353		-0.0148077	0.500755	0.289111	-7.70065	TRUE	0.111476	TRUE	3	11	Amp			N	N	N	88.9686
18	B6	FALSE	LPS 4h	IL-1β	UNKNOWN	SYBR	None				208.03	119.258	362.879	14.4907	14.9481	0.452353		-0.0148077	0.500755	0.289111	-7.70065	TRUE	0.111476	TRUE	3	9	Amp			N	N	N	88.9686
19	B7	FALSE	LPS 8h	IL-1β	UNKNOWN	SYBR	None				216.207	165.881	281.8	14.9228	14.9712	0.224226		-0.0704288	0.238469	0.13768	-7.75627	TRUE	0.111476	TRUE	3	10	Amp			N	N	N	88.9522
20	B8	FALSE	LPS 8h	IL-1β	UNKNOWN	SYBR	None				216.207	165.881	281.8	14.7752	14.9712	0.224226		-0.0704288	0.238469	0.13768	-7.75627	TRUE	0.111476	TRUE	3	9	Amp			N	N	N	88.9522
21	B9	FALSE	LPS 8h	IL-1β	UNKNOWN	SYBR	None				216.207	165.881	281.8	15.2157	14.9712	0.224226		-0.0704288	0.238469	0.13768	-7.75627	TRUE	0.111476	TRUE	3	11	Amp			N	N	N	88.95
22	B10	FALSE	LPS 16h	IL-1β	UNKNOWN	SYBR	None				200.003	177.48	225.385	15.3812	15.3338	0.05023		0.0419582	0.10753	0.0620826	-7.64388	TRUE	0.111476	TRUE	3	11	Amp			N	N	N	89.1023
23	B11	FALSE	LPS 16h	IL-1β	UNKNOWN	SYBR	None				200.003	177.48	225.385	15.2811	15.3338	0.05023		0.0419582	0.10753	0.0620826	-7.64388	TRUE	0.111476	TRUE	3	10	Amp			N	N	N	88.9651
24	B12	FALSE	LPS 16h	IL-1β	UNKNOWN	SYBR	None				200.003	177.48	225.385	15.339	15.3338	0.05023		0.0419582	0.10753	0.0620826	-7.64388	TRUE	0.111476	TRUE	3	11	Amp			N	N	N	88.9651
25	C1	FALSE	HD-11 cells	IL-6	UNKNOWN	SYBR	None				1	0.723163	1.38281	30.36	30.2404	0.106475		15.0888	0.291711	0.168419	0	TRUE	0.12248	TRUE	3	24	Amp			Y	N	N	80.7309
26	C2	FALSE	HD-11 cells	IL-6	UNKNOWN	SYBR	None				1	0.723163	1.38281	30.156	30.2404	0.106475		15.0888	0.291711	0.168419	0	TRUE	0.12248	TRUE	3	25	Amp			N	N	N	80.8834
27	C3	FALSE	HD-11 cells	IL-6	UNKNOWN	SYBR	None				1	0.723163	1.38281	30.2052	30.2404	0.106475		15.0888	0.291711	0.168419	0	TRUE	0.12248	TRUE	3	23	Amp			N	N	N	81.0253
28	C4	FALSE	LPS 4h	IL-6	UNKNOWN	SYBR	None				17.2287	13.5045	21.98	25.9765	25.9449	0.0437802		10.982	0.2192	0.126555	-4.10674	TRUE	0.12248	TRUE	3	21	Amp			N	N	N	81.0253
29	C5	FALSE	LPS 4h	IL-6	UNKNOWN	SYBR	None				17.2287	13.5045	21.98	25.9633	25.9449	0.0437802		10.982	0.2192	0.126555	-4.10674	TRUE	0.12248	TRUE	3	21	Amp			N	N	N	81.1931
30	C6	FALSE	LPS 4h	IL-6	UNKNOWN	SYBR	None				17.2287	13.5045	21.98	25.8949	25.9449	0.0437802		10.982	0.2192	0.126555	-4.10674	TRUE	0.12248	TRUE	3	20	Amp			N	N	N	81.1931
31	C7	FALSE	LPS 8h	IL-6	UNKNOWN	SYBR	None				8.13448	6.86068	9.64478	27.1063	27.1064	0.130012		12.0647	0.153276	0.0884938	-3.02405	TRUE	0.12248	TRUE	3	21	Amp			N	N	N	81.0285
32	C8	FALSE	LPS 8h	IL-6	UNKNOWN	SYBR	None				8.13448	6.86068	9.64478	26.9764	27.1064	0.130012		12.0647	0.153276	0.0884938	-3.02405	TRUE	0.12248	TRUE	3	22	Amp			N	N	N	81.1809
33	C9	FALSE	LPS 8h	IL-6	UNKNOWN	SYBR	None				8.13448	6.86068	9.64478	27.2365	27.1064	0.130012		12.0647	0.153276	0.0884938	-3.02405	TRUE	0.12248	TRUE	3	23	Amp			N	N	N	81.1792
34	C10	FALSE	LPS 16h	IL-6	UNKNOWN	SYBR	None				11.2564	9.6859	13.0815	26.7806	26.8879	0.0961771		11.5961	0.135239	0.0780805	-3.49267	TRUE	0.12248	TRUE	3	22	Amp			N	N	N	81.1792
35	C11	FALSE	LPS 16h	IL-6	UNKNOWN	SYBR	None				11.2564	9.6859	13.0815	26.9664	26.8879	0.0961771		11.5961	0.135239	0.0780805	-3.49267	TRUE	0.12248	TRUE	3	22	Amp			N	N	N	81.1902
36	C12	FALSE	LPS 16h	IL-6	UNKNOWN	SYBR	None				11.2564	9.6859	13.0815	26.9168	26.8879	0.0961771		11.5961	0.135239	0.0780805	-3.49267	TRUE	0.12248	TRUE	3	22	Amp			N	N	N	81.1902
49	E1	FALSE	HD-11 cells	IL-12	UNKNOWN	SYBR	None				1	0.532091	1.87938	32.2424	31.8061	0.498694		16.6545	0.567851	0.327849	0	TRUE	0.0995964	TRUE	3	28	Amp			N	N	N	83.7794
50	E2	FALSE	HD-11 cells	IL-12	UNKNOWN	SYBR	None				1	0.532091	1.87938	31.9135	31.8061	0.498694		16.6545	0.567851	0.327849	0	TRUE	0.0995964	TRUE	3	27	Amp			N	N	N	83.7794
51	E3	FALSE	HD-11 cells	IL-12	UNKNOWN	SYBR	None				1	0.532091	1.87938	31.2625	31.8061	0.498694		16.6545	0.567851	0.327849	0	TRUE	0.0995964	TRUE	3	26	Amp			N	N	N	83.7676
52	E4	FALSE	LPS 4h	IL-12	UNKNOWN	SYBR	None				2.00196	1.39636	2.87019	30.8183	30.6159	0.242886		15.6531	0.324231	0.187195	-1.00141	TRUE	0.0995964	TRUE	3	26	Amp			N	N	N	84.8341
53	E5	FALSE	LPS 4h	IL-12	UNKNOWN	SYBR	None				2.00196	1.39636	2.87019	30.6829	30.6159	0.242886		15.6531	0.324231	0.187195	-1.00141	TRUE	0.0995964	TRUE	3	26	Amp			N	N	N	84.8522
54	E6	FALSE	LPS 4h	IL-12	UNKNOWN	SYBR	None				2.00196	1.39636	2.87019	30.3466	30.6159	0.242886		15.6531	0.324231	0.187195	-1.00141	TRUE	0.0995964	TRUE	3	24	Amp			N	N	N	84.8522
55	E7	FALSE	LPS 8h	IL-12	UNKNOWN	SYBR	None				4.39516	3.10783	6.21575	29.442	29.5602	0.301176		14.5185	0.311926	0.18009	-2.13592	TRUE	0.0995964	TRUE	3	24	Amp			N	N	N	84.3808
56	E8	FALSE	LPS 8h	IL-12	UNKNOWN	SYBR	None				4.39516	3.10783	6.21575	29.3361	29.5602	0.301176		14.5185	0.311926	0.18009	-2.13592	TRUE	0.0995964	TRUE	3	25	Amp			N	N	N	84.2285
57	E9	FALSE	LPS 8h	IL-12	UNKNOWN	SYBR	None				4.39516	3.10783	6.21575	29.9026	29.5602	0.301176		14.5185	0.311926	0.18009	-2.13592	TRUE	0.0995964	TRUE	3	25	Amp			N	N	N	84.6837
58	E10	FALSE	LPS16h	IL-12	UNKNOWN	SYBR	None				3.58797	2.28948	5.62291	30.1387	30.1031	0.393001		14.8113	0.404338	0.233445	-1.84317	TRUE	0.0995964	TRUE	3	26	Amp			N	N	N	84.379
59	E11	FALSE	LPS16h	IL-12	UNKNOWN	SYBR	None				3.58797	2.28948	5.62291	29.6935	30.1031	0.393001		14.8113	0.404338	0.233445	-1.84317	TRUE	0.0995964	TRUE	3	25	Amp			N	N	N	84.3917
60	E12	FALSE	LPS16h	IL-12	UNKNOWN	SYBR	None				3.58797	2.28948	5.62291	30.4771	30.1031	0.393001		14.8113	0.404338	0.233445	-1.84317	TRUE	0.0995964	TRUE	3	27	Amp			N	N	N	84.2392
61	F1	FALSE	HD-11 cells	TNF-α	UNKNOWN	SYBR	None				1	0.709404	1.40963	23.2352	23.39	0.147385		8.23836	0.308999	0.178401	0	TRUE	0.0833697	TRUE	3	18	Amp			N	N	N	84.694
62	F2	FALSE	HD-11 cells	TNF-α	UNKNOWN	SYBR	None				1	0.709404	1.40963	23.4061	23.39	0.147385		8.23836	0.308999	0.178401	0	TRUE	0.0833697	TRUE	3	19	Amp			N	N	N	84.694
63	F3	FALSE	HD-11 cells	TNF-α	UNKNOWN	SYBR	None				1	0.709404	1.40963	23.5286	23.39	0.147385		8.23836	0.308999	0.178401	0	TRUE	0.0833697	TRUE	3	19	Amp			N	N	N	84.8341
64	F4	FALSE	LPS 4h	TNF-α	UNKNOWN	SYBR	None				0.604836	0.423788	0.863228	24.1884	23.9266	0.237415		8.96374	0.320153	0.18484	0.725385	TRUE	0.0833697	TRUE	3	20	Amp			N	N	N	84.6818
65	F5	FALSE	LPS 4h	TNF-α	UNKNOWN	SYBR	None				0.604836	0.423788	0.863228	23.7253	23.9266	0.237415		8.96374	0.320153	0.18484	0.725385	TRUE	0.0833697	TRUE	3	19	Amp			N	N	N	85.0047
66	F6	FALSE	LPS 4h	TNF-α	UNKNOWN	SYBR	None				0.604836	0.423788	0.863228	23.8661	23.9266	0.237415		8.96374	0.320153	0.18484	0.725385	TRUE	0.0833697	TRUE	3	20	Amp			N	N	N	85.0047
67	F7	FALSE	LPS 8h	TNF-α	UNKNOWN	SYBR	None				3.45461	0.301036	39.6442	18.9617	21.4915	2.19473		6.44983	2.19623	1.26799	-1.78852	TRUE	0.0833697	TRUE	3	15	Amp			Y	Y	N	84.9903
68	F8	FALSE	LPS 8h	TNF-α	UNKNOWN	SYBR	None				3.45461	0.301036	39.6442	22.8858	21.4915	2.19473		6.44983	2.19623	1.26799	-1.78852	TRUE	0.0833697	TRUE	3	18	Amp			N	Y	N	84.9903
69	F9	FALSE	LPS 8h	TNF-α	UNKNOWN	SYBR	None				3.45461	0.301036	39.6442	22.6271	21.4915	2.19473		6.44983	2.19623	1.26799	-1.78852	TRUE	0.0833697	TRUE	3	18	Amp			N	Y	N	84.9884
70	F10	FALSE	LPS 16h	TNF-α	UNKNOWN	SYBR	None				1.01227	0.850718	1.20451	23.4021	23.5126	0.124291		8.22076	0.156486	0.0903474	-0.0175985	TRUE	0.0833697	TRUE	3	19	Amp			N	N	N	84.9884
71	F11	FALSE	LPS 16h	TNF-α	UNKNOWN	SYBR	None				1.01227	0.850718	1.20451	23.4885	23.5126	0.124291		8.22076	0.156486	0.0903474	-0.0175985	TRUE	0.0833697	TRUE	3	19	Amp			N	N	N	85.0015
72	F12	FALSE	LPS 16h	TNF-α	UNKNOWN	SYBR	None				1.01227	0.850718	1.20451	23.6471	23.5126	0.124291		8.22076	0.156486	0.0903474	-0.0175985	TRUE	0.0833697	TRUE	3	20	Amp			N	N	N	84.849
73	G1	FALSE	HD-11 cells	iNOS	UNKNOWN	SYBR	None				1	0.712614	1.40329	24.3739	24.2422	0.138667		9.09061	0.304937	0.176055	0	TRUE	0.116076	TRUE	3	19	Amp			N	N	N	83.1697
74	G2	FALSE	HD-11 cells	iNOS	UNKNOWN	SYBR	None				1	0.712614	1.40329	24.2553	24.2422	0.138667		9.09061	0.304937	0.176055	0	TRUE	0.116076	TRUE	3	19	Amp			N	N	N	83.1697
75	G3	FALSE	HD-11 cells	iNOS	UNKNOWN	SYBR	None				1	0.712614	1.40329	24.0975	24.2422	0.138667		9.09061	0.304937	0.176055	0	TRUE	0.116076	TRUE	3	19	Amp			N	N	N	83.3106
76	G4	FALSE	LPS 4h	iNOS	UNKNOWN	SYBR	None				179.608	137.98	233.795	16.6527	16.5648	0.100902		1.6019	0.237304	0.137007	-7.48871	TRUE	0.116076	TRUE	3	12	Amp			N	N	N	83.1582
77	G5	FALSE	LPS 4h	iNOS	UNKNOWN	SYBR	None				179.608	137.98	233.795	16.4546	16.5648	0.100902		1.6019	0.237304	0.137007	-7.48871	TRUE	0.116076	TRUE	3	11	Amp			N	N	N	83.3276
78	G6	FALSE	LPS 4h	iNOS	UNKNOWN	SYBR	None				179.608	137.98	233.795	16.5871	16.5648	0.100902		1.6019	0.237304	0.137007	-7.48871	TRUE	0.116076	TRUE	3	12	Amp			N	N	N	83.48
79	G7	FALSE	LPS 8h	iNOS	UNKNOWN	SYBR	None				891.862	582.692	1365.07	14.549	14.3316	0.37439		-0.710069	0.38309	0.221177	-9.80068	TRUE	0.116076	TRUE	3	10	Amp			N	N	N	83.4666
80	G8	FALSE	LPS 8h	iNOS	UNKNOWN	SYBR	None				891.862	582.692	1365.07	14.5465	14.3316	0.37439		-0.710069	0.38309	0.221177	-9.80068	TRUE	0.116076	TRUE	3	10	Amp			N	N	N	83.4666
81	G9	FALSE	LPS 8h	iNOS	UNKNOWN	SYBR	None				891.862	582.692	1365.07	13.8993	14.3316	0.37439		-0.710069	0.38309	0.221177	-9.80068	TRUE	0.116076	TRUE	3	9	Amp			N	N	Y	83.4648
82	G10	FALSE	LPS 16h	iNOS	UNKNOWN	SYBR	None				462	409.356	521.416	15.5866	15.5307	0.053067		0.238858	0.108884	0.0628644	-8.85175	TRUE	0.116076	TRUE	3	11	Amp			N	N	N	83.4648
83	G11	FALSE	LPS 16h	iNOS	UNKNOWN	SYBR	None				462	409.356	521.416	15.4811	15.5307	0.053067		0.238858	0.108884	0.0628644	-8.85175	TRUE	0.116076	TRUE	3	9	Amp			N	N	N	83.3245
84	G12	FALSE	LPS 16h	iNOS	UNKNOWN	SYBR	None				462	409.356	521.416	15.5242	15.5307	0.053067		0.238858	0.108884	0.0628644	-8.85175	TRUE	0.116076	TRUE	3	10	Amp			N	N	N	83.3245
Well	Well Position	Omit	Sample Name	Target Name	Task	Reporter	Quencher	Quantity	Quantity Mean	Quantity SD	RQ	RQ Min	RQ Max	CT	Ct Mean	Ct SD	Delta Ct	Delta Ct Mean	Delta Ct SD	Delta Ct SE	Delta Delta Ct	Automatic Ct Threshold	Ct Threshold	Automatic Baseline	Baseline Start	Baseline End	Amp Status	Comments		HIGHSD	OUTLIERRG	MTP	Tm1
4	A4	FALSE	HD-11 cells	actin	UNKNOWN	SYBR	None							15.5557	15.5278	0.0867763						TRUE	0.098257	TRUE	3	11	Amp			N	N	N	88.2772
5	A5	FALSE	HD-11 cells	actin	UNKNOWN	SYBR	None							15.5972	15.5278	0.0867763						TRUE	0.098257	TRUE	3	11	Amp			N	N	N	88.3033
6	A6	FALSE	HD-11 cells	actin	UNKNOWN	SYBR	None							15.4305	15.5278	0.0867763						TRUE	0.098257	TRUE	3	10	Amp			N	N	N	88.3033
7	A7	FALSE	LPS 8h	actin	UNKNOWN	SYBR	None							14.9015	14.9023	0.0754255						TRUE	0.098257	TRUE	3	10	Amp			N	N	N	88.288
8	A8	FALSE	LPS 8h	actin	UNKNOWN	SYBR	None							14.9781	14.9023	0.0754255						TRUE	0.098257	TRUE	3	10	Amp			N	N	N	88.4401
9	A9	FALSE	LPS 8h	actin	UNKNOWN	SYBR	None							14.8272	14.9023	0.0754255						TRUE	0.098257	TRUE	3	10	Amp			N	N	N	88.2751
16	B4	FALSE	HD-11 cells	IL-4	UNKNOWN	SYBR	None				1	0.116986	8.54806	37.0667	34.839	1.9292		19.3112	1.93115	1.11495	0	TRUE	0.0530138	TRUE	3	33	Amp			Y	Y	Y	91.6217
17	B5	FALSE	HD-11 cells	IL-4	UNKNOWN	SYBR	None				1	0.116986	8.54806	33.7213	34.839	1.9292		19.3112	1.93115	1.11495	0	TRUE	0.0530138	TRUE	3	30	Amp			Y	N	N	88.1873
18	B6	FALSE	HD-11 cells	IL-4	UNKNOWN	SYBR	None				1	0.116986	8.54806	33.729	34.839	1.9292		19.3112	1.93115	1.11495	0	TRUE	0.0530138	TRUE	3	30	Amp			Y	N	Y	87.3904
19	B7	FALSE	LPS 8h	IL-4	UNKNOWN	SYBR	None				6.75424	2.51571	18.134	31.8677	31.4577	0.585657		16.5554	0.888863	0.513185	-2.75579	TRUE	0.0530138	TRUE	3	27	Amp			Y	N	N	86.9193
20	B8	FALSE	LPS 8h	IL-4	UNKNOWN	SYBR	None				6.75424	2.51571	18.134	31.0293	31.4577	0.585657		16.5554	0.888863	0.513185	-2.75579	TRUE	0.0530138	TRUE	3	27	Amp			Y	N	N	87.3755
21	B9	FALSE	LPS 8h	IL-4	UNKNOWN	SYBR	None				6.75424	2.51571	18.134	31.4761	31.4577	0.585657		16.5554	0.888863	0.513185	-2.75579	TRUE	0.0530138	TRUE	3	29	Amp			Y	N	Y	87.211
28	C4	FALSE	HD-11 cells	IL-10	UNKNOWN	SYBR	None				1	0.86763	1.15257	27.9518	27.9212	0.0938124		12.3934	0.127792	0.073781	0	TRUE	0.117057	TRUE	3	23	Amp			N	N	Y	92.5338
29	C5	FALSE	HD-11 cells	IL-10	UNKNOWN	SYBR	None				1	0.86763	1.15257	27.8159	27.9212	0.0938124		12.3934	0.127792	0.073781	0	TRUE	0.117057	TRUE	3	23	Amp			N	N	Y	91.8545
30	C6	FALSE	HD-11 cells	IL-10	UNKNOWN	SYBR	None				1	0.86763	1.15257	27.9959	27.9212	0.0938124		12.3934	0.127792	0.073781	0	TRUE	0.117057	TRUE	3	24	Amp			N	N	Y	92.716
31	C7	FALSE	LPS 8h	IL-10	UNKNOWN	SYBR	None				4.02214	1.41113	11.4643	26.3648	25.2877	0.939668		10.3854	0.94269	0.544263	-2.00796	TRUE	0.117057	TRUE	3	22	Amp			Y	N	Y	84.6382
32	C8	FALSE	LPS 8h	IL-10	UNKNOWN	SYBR	None				4.02214	1.41113	11.4643	24.8629	25.2877	0.939668		10.3854	0.94269	0.544263	-2.00796	TRUE	0.117057	TRUE	3	19	Amp			Y	N	Y	84.334
33	C9	FALSE	LPS 8h	IL-10	UNKNOWN	SYBR	None				4.02214	1.41113	11.4643	24.6354	25.2877	0.939668		10.3854	0.94269	0.544263	-2.00796	TRUE	0.117057	TRUE	3	19	Amp			Y	N	Y	84.3229
40	D4	FALSE	HD-11 cells	TGF-β1	UNKNOWN	SYBR	None				1	0.839661	1.19096	23.0844	22.9913	0.131178		7.4635	0.157282	0.090807	0	TRUE	0.0958647	TRUE	3	18	Amp			N	N	N	85.6929
41	D5	FALSE	HD-11 cells	TGF-β1	UNKNOWN	SYBR	None				1	0.839661	1.19096	23.0482	22.9913	0.131178		7.4635	0.157282	0.090807	0	TRUE	0.0958647	TRUE	3	19	Amp			N	N	N	85.7166
42	D6	FALSE	HD-11 cells	TGF-β1	UNKNOWN	SYBR	None				1	0.839661	1.19096	22.8413	22.9913	0.131178		7.4635	0.157282	0.090807	0	TRUE	0.0958647	TRUE	3	18	Amp			N	N	N	85.8688
43	D7	FALSE	LPS 8h	TGF-β1	UNKNOWN	SYBR	None				0.543235	0.339595	0.868991	22.7721	23.2461	0.416032		8.34385	0.422814	0.244112	0.880351	TRUE	0.0958647	TRUE	3	17	Amp			N	N	N	85.8548
44	D8	FALSE	LPS 8h	TGF-β1	UNKNOWN	SYBR	None				0.543235	0.339595	0.868991	23.5505	23.2461	0.416032		8.34385	0.422814	0.244112	0.880351	TRUE	0.0958647	TRUE	3	18	Amp			N	N	N	85.8548
45	D9	FALSE	LPS 8h	TGF-β1	UNKNOWN	SYBR	None				0.543235	0.339595	0.868991	23.4158	23.2461	0.416032		8.34385	0.422814	0.244112	0.880351	TRUE	0.0958647	TRUE	3	19	Amp			N	N	N	85.6909
52	E4	FALSE	LPS 4h	actin	UNKNOWN	SYBR	None							15.0771	14.9562	0.118426						TRUE	0.098257	TRUE	3	11	Amp			N	N	N	87.9732
53	E5	FALSE	LPS 4h	actin	UNKNOWN	SYBR	None							14.9509	14.9562	0.118426						TRUE	0.098257	TRUE	3	11	Amp			N	N	N	88.1512
54	E6	FALSE	LPS 4h	actin	UNKNOWN	SYBR	None							14.8405	14.9562	0.118426						TRUE	0.098257	TRUE	3	10	Amp			N	N	N	88.1512
55	E7	FALSE	LPS 16h	actin	UNKNOWN	SYBR	None							15.5305	15.2091	0.278585						TRUE	0.098257	TRUE	3	11	Amp			N	N	N	88.288
56	E8	FALSE	LPS 16h	actin	UNKNOWN	SYBR	None							15.0616	15.2091	0.278585						TRUE	0.098257	TRUE	3	11	Amp			N	N	N	88.288
57	E9	FALSE	LPS 16h	actin	UNKNOWN	SYBR	None							15.0353	15.2091	0.278585						TRUE	0.098257	TRUE	3	10	Amp			N	N	N	88.1231
64	F4	FALSE	LPS 4h	IL-4	UNKNOWN	SYBR	None				40.6577	30.4424	54.3009	29.1025	28.9219	0.231935		13.9658	0.26042	0.150353	-5.34546	TRUE	0.0530138	TRUE	3	26	Amp			N	N	N	86.9091
65	F5	FALSE	LPS 4h	IL-4	UNKNOWN	SYBR	None				40.6577	30.4424	54.3009	29.0029	28.9219	0.231935		13.9658	0.26042	0.150353	-5.34546	TRUE	0.0530138	TRUE	3	26	Amp			N	N	N	87.0861
66	F6	FALSE	LPS 4h	IL-4	UNKNOWN	SYBR	None				40.6577	30.4424	54.3009	28.6604	28.9219	0.231935		13.9658	0.26042	0.150353	-5.34546	TRUE	0.0530138	TRUE	3	25	Amp			N	N	N	87.2382
67	F7	FALSE	LPS 16h	IL-4	UNKNOWN	SYBR	None				4.99188	1.9775	12.6012	32.6026	32.2008	0.785447		16.9916	0.833388	0.481157	-2.31958	TRUE	0.0530138	TRUE	3	29	Amp			Y	N	N	87.0714
68	F8	FALSE	LPS 16h	IL-4	UNKNOWN	SYBR	None				4.99188	1.9775	12.6012	32.704	32.2008	0.785447		16.9916	0.833388	0.481157	-2.31958	TRUE	0.0530138	TRUE	3	29	Amp			Y	N	Y	87.3755
69	F9	FALSE	LPS 16h	IL-4	UNKNOWN	SYBR	None				4.99188	1.9775	12.6012	31.2957	32.2008	0.785447		16.9916	0.833388	0.481157	-2.31958	TRUE	0.0530138	TRUE	3	27	Amp			Y	N	Y	87.6671
76	G4	FALSE	LPS 4h	IL-10	UNKNOWN	SYBR	None				12.3396	10.5939	14.3729	23.7979	23.7243	0.0694372		8.76818	0.137281	0.0792595	-3.62522	TRUE	0.117057	TRUE	3	18	Amp			N	N	Y	84.1727
77	G5	FALSE	LPS 4h	IL-10	UNKNOWN	SYBR	None				12.3396	10.5939	14.3729	23.66	23.7243	0.0694372		8.76818	0.137281	0.0792595	-3.62522	TRUE	0.117057	TRUE	3	19	Amp			N	N	Y	84.3472
78	G6	FALSE	LPS 4h	IL-10	UNKNOWN	SYBR	None				12.3396	10.5939	14.3729	23.7151	23.7243	0.0694372		8.76818	0.137281	0.0792595	-3.62522	TRUE	0.117057	TRUE	3	19	Amp			N	N	Y	84.3472
79	G7	FALSE	LPS 16h	IL-10	UNKNOWN	SYBR	None				4.91332	2.31332	10.4356	25.6766	25.3058	0.618063		10.0967	0.677946	0.391412	-2.2967	TRUE	0.117057	TRUE	3	21	Amp			Y	N	Y	84.4861
80	G8	FALSE	LPS 16h	IL-10	UNKNOWN	SYBR	None				4.91332	2.31332	10.4356	25.6486	25.3058	0.618063		10.0967	0.677946	0.391412	-2.2967	TRUE	0.117057	TRUE	3	21	Amp			Y	N	Y	84.4861
81	G9	FALSE	LPS 16h	IL-10	UNKNOWN	SYBR	None				4.91332	2.31332	10.4356	24.5923	25.3058	0.618063		10.0967	0.677946	0.391412	-2.2967	TRUE	0.117057	TRUE	3	19	Amp			Y	Y	N	84.3229
88	H4	FALSE	LPS 4h	TGF-β1	UNKNOWN	SYBR	None				0.480322	0.358747	0.643098	23.6958	23.4776	0.234444		8.52142	0.262657	0.151645	1.05793	TRUE	0.0958647	TRUE	3	20	Amp			N	N	N	85.6929
89	H5	FALSE	LPS4h	TGF-β1	UNKNOWN	SYBR	None				0.480322	0.358747	0.643098	23.5072	23.4776	0.234444		8.52142	0.262657	0.151645	1.05793	TRUE	0.0958647	TRUE	3	19	Amp			N	N	N	85.7166
90	H6	FALSE	LPS 4h	TGF-β1	UNKNOWN	SYBR	None				0.480322	0.358747	0.643098	23.2297	23.4776	0.234444		8.52142	0.262657	0.151645	1.05793	TRUE	0.0958647	TRUE	3	19	Amp			N	N	N	85.8688
91	H7	FALSE	LPS 16h	TGF-β1	UNKNOWN	SYBR	None				0.283264	0.207422	0.386839	24.5299	24.4924	0.032435		9.28327	0.280467	0.161928	1.81978	TRUE	0.0958647	TRUE	3	20	Amp			N	N	N	85.8548
92	H8	FALSE	LPS 16h	TGF-β1	UNKNOWN	SYBR	None				0.283264	0.207422	0.386839	24.4729	24.4924	0.032435		9.28327	0.280467	0.161928	1.81978	TRUE	0.0958647	TRUE	3	20	Amp			N	N	N	85.8548
93	H9	FALSE	LPS 16h	TGF-β1	UNKNOWN	SYBR	None				0.283264	0.207422	0.386839	24.4744	24.4924	0.032435		9.28327	0.280467	0.161928	1.81978	TRUE	0.0958647	TRUE	3	20	Amp			N	N	N	85.843
