# Supplementary material for: SteE Enhances the Virulence of Salmonella Pullorum in Chickens by Regulating the Inflammation Response
Source: Front Vet Sci. 2022 Jul 14;9:926505. doi: 10.3389/fvets.2022.926505 (PMC9330158; doi:10.3389/fvets.2022.926505)
Supplement: Supplementary file 2 [file Data_Sheet_2.ZIP › Supplementary Tables/Supplementary Table 3 (Figure 6-Gene expression data).xls]

## Sheet: Results
The Spleen of Chickens after Infection S. Pullorum (WT )and S. Pullorum ΔsteE (ΔsteE )strains (1 dpi)
Well	Well Position	Omit	Sample Name	Target Name	Task	Reporter	Quencher	Quantity	Quantity Mean	Quantity SD	RQ	RQ Min	RQ Max	CT	Ct Mean	Ct SD	Delta Ct	Delta Ct Mean	Delta Ct SD	Delta Ct SE	Delta Delta Ct	Automatic Ct Threshold	Ct Threshold	Automatic Baseline	Baseline Start	Baseline End	Amp Status	Comments	Cq Conf	CQCONF	MTP	HIGHSD	OUTLIERRG	Tm1
1	A1	FALSE	PBS	ACTIN	UNKNOWN	SYBR	None							18.055	17.9672	0.102075						TRUE	0.114466	TRUE	3	13	Amp		0.964897	N	N	N	N	86.8879
2	A2	FALSE	PBS	ACTIN	UNKNOWN	SYBR	None							17.9913	17.9672	0.102075						TRUE	0.114466	TRUE	3	13	Amp		0.981005	N	N	N	N	86.8879
3	A3	FALSE	PBS	ACTIN	UNKNOWN	SYBR	None							17.8552	17.9672	0.102075						TRUE	0.114466	TRUE	3	13	Amp		0.973778	N	N	N	N	86.8634
4	A4	FALSE	PBS	IL-10	UNKNOWN	SYBR	None				1	0.631789	1.58281	33.0515	33.4986	0.400479		15.5314	0.413283	0.238609	0	TRUE	0.124092	TRUE	3	28	Amp		0.980357	N	N	N	N	83.0258
5	A5	FALSE	PBS	IL-10	UNKNOWN	SYBR	None				1	0.631789	1.58281	33.8244	33.4986	0.400479		15.5314	0.413283	0.238609	0	TRUE	0.124092	TRUE	3	28	Amp		0.979328	N	N	N	N	83.0529
6	A6	FALSE	PBS	IL-10	UNKNOWN	SYBR	None				1	0.631789	1.58281	33.6199	33.4986	0.400479		15.5314	0.413283	0.238609	0	TRUE	0.124092	TRUE	3	28	Amp		0.987967	N	N	N	N	83.2066
7	A7	FALSE	WT	iNOS	UNKNOWN	SYBR	None				1.62693	1.54458	1.71368	25.7516	25.748	0.0340694		8.01455	0.0467524	0.0269925	-0.702154	TRUE	0.120178	TRUE	3	21	Amp		0.979373	N	N	N	N	81.9674
8	A8	FALSE	WT	iNOS	UNKNOWN	SYBR	None				1.62693	1.54458	1.71368	25.7122	25.748	0.0340694		8.01455	0.0467524	0.0269925	-0.702154	TRUE	0.120178	TRUE	3	22	Amp		0.977582	N	N	N	N	81.9674
9	A9	FALSE	WT	iNOS	UNKNOWN	SYBR	None				1.62693	1.54458	1.71368	25.7801	25.748	0.0340694		8.01455	0.0467524	0.0269925	-0.702154	TRUE	0.120178	TRUE	3	21	Amp		0.983666	N	N	N	N	81.9609
10	A10	FALSE	ΔsteE	IL-12	UNKNOWN	SYBR	None				16.1492	5.08054	51.3321	33.1908	33.2807	0.390639		11.0364	1.04081	0.600914	-4.01339	TRUE	0.0451935	TRUE	3	29	Amp		0.971199	N	N	Y	N	83.1895
11	A11	FALSE	ΔsteE	IL-12	UNKNOWN	SYBR	None				16.1492	5.08054	51.3321	33.1265	33.2807	0.390639		11.0364	1.04081	0.600914	-4.01339	TRUE	0.0451935	TRUE	3	30	Amp		0.956287	N	N	Y	N	82.5981
12	A12	FALSE	ΔsteE	IL-12	UNKNOWN	SYBR	None				16.1492	5.08054	51.3321	33.5247	33.2807	0.390639		11.0364	1.04081	0.600914	-4.01339	TRUE	0.0451935	TRUE	3	31	Amp		0.970831	N	N	Y	N	82.5981
13	B1	FALSE	PBS	IL-1β	UNKNOWN	SYBR	None				1	0.851438	1.17448	29.4213	29.313	0.102628		11.3458	0.144747	0.08357	0	TRUE	0.124444	TRUE	3	24	Amp		0.978931	N	N	N	N	87.1952
14	B2	FALSE	PBS	IL-1β	UNKNOWN	SYBR	None				1	0.851438	1.17448	29.2172	29.313	0.102628		11.3458	0.144747	0.08357	0	TRUE	0.124444	TRUE	3	24	Amp		0.972507	N	N	N	N	87.1952
15	B3	FALSE	PBS	IL-1β	UNKNOWN	SYBR	None				1	0.851438	1.17448	29.3005	29.313	0.102628		11.3458	0.144747	0.08357	0	TRUE	0.124444	TRUE	3	24	Amp		0.982796	N	N	N	N	87.3239
16	B4	FALSE	PBS	TGF-β1	UNKNOWN	SYBR	None				1	0.778875	1.2839	25.412	25.2882	0.20042		7.32103	0.224917	0.129856	0	TRUE	0.105702	TRUE	3	20	Amp		0.978994	N	N	N	N	84.2538
17	B5	FALSE	PBS	TGF-β1	UNKNOWN	SYBR	None				1	0.778875	1.2839	25.3957	25.2882	0.20042		7.32103	0.224917	0.129856	0	TRUE	0.105702	TRUE	3	21	Amp		0.98565	N	N	N	N	84.436
18	B6	FALSE	PBS	TGF-β1	UNKNOWN	SYBR	None				1	0.778875	1.2839	25.057	25.2882	0.20042		7.32103	0.224917	0.129856	0	TRUE	0.105702	TRUE	3	20	Amp		0.985988	N	N	N	N	84.436
19	B7	FALSE	WT	IL-4	UNKNOWN	SYBR	None				0.736731	0.661897	0.820025	31.6258	31.6702	0.09093		15.9367	0.0964019	0.0556577	0.440791	TRUE	0.0640859	TRUE	3	30	Amp		0.984582	N	Y	N	N	79.0488
20	B8	FALSE	WT	IL-4	UNKNOWN	SYBR	None				0.736731	0.661897	0.820025	31.6099	31.6702	0.09093		15.9367	0.0964019	0.0556577	0.440791	TRUE	0.0640859	TRUE	3	30	Amp		0.9799	N	Y	N	N	78.7415
21	B9	FALSE	WT	IL-4	UNKNOWN	SYBR	None				0.736731	0.661897	0.820025	31.7748	31.6702	0.09093		15.9367	0.0964019	0.0556577	0.440791	TRUE	0.0640859	TRUE	3	31	Amp		0.984677	N	Y	N	N	79.0432
22	B10	FALSE	ΔsteE	TNF	UNKNOWN	SYBR	None				16.2516	10.3573	25.5003	23.4831	23.7111	0.249929		1.46693	0.405452	0.234088	-4.02251	TRUE	0.112597	TRUE	3	17	Amp		0.959526	N	N	N	N	83.4966
23	B11	FALSE	ΔsteE	TNF	UNKNOWN	SYBR	None				16.2516	10.3573	25.5003	23.6719	23.7111	0.249929		1.46693	0.405452	0.234088	-4.02251	TRUE	0.112597	TRUE	3	19	Amp		0.976146	N	N	N	N	83.6742
24	B12	FALSE	ΔsteE	TNF	UNKNOWN	SYBR	None				16.2516	10.3573	25.5003	23.9784	23.7111	0.249929		1.46693	0.405452	0.234088	-4.02251	TRUE	0.112597	TRUE	3	19	Amp		0.981139	N	N	N	N	83.6742
25	C1	FALSE	PBS	IL-6	UNKNOWN	SYBR	None				1	0.795975	1.25632	31.5655	31.3678	0.178206		13.4006	0.20537	0.11857	0	TRUE	0.1379	TRUE	3	25	Amp		0.973237	N	N	N	N	79.5133
26	C2	FALSE	PBS	IL-6	UNKNOWN	SYBR	None				1	0.795975	1.25632	31.2196	31.3678	0.178206		13.4006	0.20537	0.11857	0	TRUE	0.1379	TRUE	3	25	Amp		0.977876	N	N	N	N	79.5133
27	C3	FALSE	PBS	IL-6	UNKNOWN	SYBR	None				1	0.795975	1.25632	31.3181	31.3678	0.178206		13.4006	0.20537	0.11857	0	TRUE	0.1379	TRUE	3	26	Amp		0.974512	N	N	N	N	79.4952
28	C4	FALSE	WT	ACTIN	UNKNOWN	SYBR	None							17.7105	17.7334	0.0320167						TRUE	0.114466	TRUE	3	13	Amp		0.960828	N	N	N	N	86.7099
29	C5	FALSE	WT	ACTIN	UNKNOWN	SYBR	None							17.77	17.7334	0.0320167						TRUE	0.114466	TRUE	3	14	Amp		0.976129	N	N	N	N	86.7413
30	C6	FALSE	WT	ACTIN	UNKNOWN	SYBR	None							17.7197	17.7334	0.0320167						TRUE	0.114466	TRUE	3	13	Amp		0.972574	N	N	N	N	86.895
31	C7	FALSE	WT	IL-10	UNKNOWN	SYBR	None				1.21086	0.785859	1.8657	31.7514	31.688	0.387761		15.2554	0.38908	0.224636	-0.27603	TRUE	0.124092	TRUE	3	28	Amp		0.983463	N	N	N	N	83.0427
32	C8	FALSE	WT	IL-10	UNKNOWN	SYBR	None				1.21086	0.785859	1.8657	31.4363	31.688	0.387761		15.2554	0.38908	0.224636	-0.27603	TRUE	0.124092	TRUE	3	28	Amp		0.983777	N	N	N	N	83.0427
33	C9	FALSE	WT	IL-10	UNKNOWN	SYBR	None				1.21086	0.785859	1.8657	31.7787	31.688	0.387761		15.2554	0.38908	0.224636	-0.27603	TRUE	0.124092	TRUE	3	27	Amp		0.975275	N	N	N	N	83.0359
34	C10	FALSE	ΔsteE	iNOS	UNKNOWN	SYBR	None				2.06762	1.22657	3.48538	30.2911	29.913	0.344876		7.66873	0.469964	0.271334	-1.04797	TRUE	0.120178	TRUE	3	25	Amp		0.977529	N	N	N	N	81.9609
35	C11	FALSE	ΔsteE	iNOS	UNKNOWN	SYBR	None				2.06762	1.22657	3.48538	29.8321	29.913	0.344876		7.66873	0.469964	0.271334	-1.04797	TRUE	0.120178	TRUE	3	26	Amp		0.981654	N	N	N	N	81.9832
36	C12	FALSE	ΔsteE	iNOS	UNKNOWN	SYBR	None				2.06762	1.22657	3.48538	29.6157	29.913	0.344876		7.66873	0.469964	0.271334	-1.04797	TRUE	0.120178	TRUE	3	25	Amp		0.982808	N	N	N	N	82.1369
40	D4	FALSE	WT	IL-1β	UNKNOWN	SYBR	None				1.26185	1.21397	1.31162	28.7281	28.7437	0.0136755		11.0103	0.034815	0.0201005	-0.335543	TRUE	0.124444	TRUE	3	24	Amp		0.968379	N	N	N	N	87.1704
41	D5	FALSE	WT	IL-1β	UNKNOWN	SYBR	None				1.26185	1.21397	1.31162	28.7495	28.7437	0.0136755		11.0103	0.034815	0.0201005	-0.335543	TRUE	0.124444	TRUE	3	24	Amp		0.973311	N	N	N	N	87.2024
42	D6	FALSE	WT	IL-1β	UNKNOWN	SYBR	None				1.26185	1.21397	1.31162	28.7535	28.7437	0.0136755		11.0103	0.034815	0.0201005	-0.335543	TRUE	0.124444	TRUE	3	24	Amp		0.9828	N	N	N	N	87.2024
43	D7	FALSE	WT	TGF	UNKNOWN	SYBR	None				1.45142	1.06618	1.97587	24.7153	24.5117	0.275766		6.78356	0.277618	0.160283	-0.537469	TRUE	0.105702	TRUE	3	20	Amp		0.976362	N	N	N	N	84.1181
44	D8	FALSE	WT	TGF	UNKNOWN	SYBR	None				1.45142	1.06618	1.97587	24.3714	24.5117	0.275766		6.78356	0.277618	0.160283	-0.537469	TRUE	0.105702	TRUE	3	20	Amp		0.979226	N	N	N	N	84.2717
45	D9	FALSE	WT	TGF	UNKNOWN	SYBR	None				1.45142	1.06618	1.97587	24.4642	24.5117	0.275766		6.78356	0.277618	0.160283	-0.537469	TRUE	0.105702	TRUE	3	20	Amp		0.986185	N	N	N	N	84.2644
46	D10	FALSE	ΔsteE	IL-4	UNKNOWN	SYBR	None				15.9241	5.07848	49.9318	35.7539	35.747	0.277745		11.5028	1.02855	0.593833	-3.99314	TRUE	0.0640859	TRUE	3	31	Amp		0.950352	N	N	Y	N	78.7361
47	D11	FALSE	ΔsteE	IL-4	UNKNOWN	SYBR	None				15.9241	5.07848	49.9318	35.8012	35.747	0.277745		11.5028	1.02855	0.593833	-3.99314	TRUE	0.0640859	TRUE	3	29	Amp		0.978679	N	Y	Y	N	85.6726
48	D12	FALSE	ΔsteE	IL-4	UNKNOWN	SYBR	None				15.9241	5.07848	49.9318	35.686	35.747	0.277745		11.5028	1.02855	0.593833	-3.99314	TRUE	0.0640859	TRUE	3	30	Amp		0.966558	N	Y	Y	N	85.98
49	E1	FALSE	PBS	IL-12	UNKNOWN	SYBR	None				1	0.202562	4.93677	32.834	33.017	0.833422		15.0498	1.43705	0.829682	0	TRUE	0.0451935	TRUE	3	28	Amp		0.980131	N	N	Y	N	83.2006
50	E2	FALSE	PBS	IL-12	UNKNOWN	SYBR	None				1	0.202562	4.93677	33.6111	33.017	0.833422		15.0498	1.43705	0.829682	0	TRUE	0.0451935	TRUE	3	31	Amp		0.967611	N	N	Y	N	82.2788
51	E3	FALSE	PBS	IL-12	UNKNOWN	SYBR	None				1	0.202562	4.93677	32.606	33.017	0.833422		15.0498	1.43705	0.829682	0	TRUE	0.0451935	TRUE	3	28	Amp		0.986506	N	N	Y	N	82.2583
52	E4	FALSE	WT	IL-6	UNKNOWN	SYBR	None				1.40321	0.506949	3.88404	28.6409	28.6452	0.215748		12.9118	0.916308	0.52903	-0.488735	TRUE	0.1379	TRUE	3	23	Amp		0.901744	N	N	Y	N	79.4952
53	E5	FALSE	WT	IL-6	UNKNOWN	SYBR	None				1.40321	0.506949	3.88404	28.8611	28.6452	0.215748		12.9118	0.916308	0.52903	-0.488735	TRUE	0.1379	TRUE	3	26	Amp		0.988571	N	N	Y	N	79.5181
54	E6	FALSE	WT	IL-6	UNKNOWN	SYBR	None				1.40321	0.506949	3.88404	28.4338	28.6452	0.215748		12.9118	0.916308	0.52903	-0.488735	TRUE	0.1379	TRUE	3	26	Amp		0.981237	N	N	Y	N	79.5181
55	E7	FALSE	ΔsteE	ACTIN	UNKNOWN	SYBR	None							22.4295	22.2442	0.31926						TRUE	0.114466	TRUE	3	17	Amp		0.977361	N	N	N	N	86.7295
56	E8	FALSE	ΔsteE	ACTIN	UNKNOWN	SYBR	None							22.4276	22.2442	0.31926						TRUE	0.114466	TRUE	3	18	Amp		0.986238	N	N	N	N	86.7295
57	E9	FALSE	ΔsteE	ACTIN	UNKNOWN	SYBR	None							21.8756	22.2442	0.31926						TRUE	0.114466	TRUE	3	17	Amp		0.922452	N	N	N	Y	86.7215
58	E10	FALSE	ΔsteE	IL-10	UNKNOWN	SYBR	None				4.70742	3.04078	7.28754	35.4334	35.5407	0.229738		13.2965	0.393327	0.227088	-2.23494	TRUE	0.124092	TRUE	3	30	Amp		0.952848	N	N	N	N	83.0359
59	E11	FALSE	ΔsteE	IL-10	UNKNOWN	SYBR	None				4.70742	3.04078	7.28754	35.3843	35.5407	0.229738		13.2965	0.393327	0.227088	-2.23494	TRUE	0.124092	TRUE	3	30	Amp		0.949926	N	N	N	N	83.0593
60	E12	FALSE	ΔsteE	IL-10	UNKNOWN	SYBR	None				4.70742	3.04078	7.28754	35.8045	35.5407	0.229738		13.2965	0.393327	0.227088	-2.23494	TRUE	0.124092	TRUE	3	31	Amp		0.954518	N	N	N	N	83.213
61	F1	FALSE	PBS	TNF	UNKNOWN	SYBR	None				1	0.871148	1.14791	24.4164	24.4566	0.070668		5.48944	0.12415	0.0716783	0	TRUE	0.112597	TRUE	3	17	Amp		0.969754	N	N	N	N	83.3543
62	F2	FALSE	PBS	TNF	UNKNOWN	SYBR	None				1	0.871148	1.14791	24.4153	24.4566	0.070668		5.48944	0.12415	0.0716783	0	TRUE	0.112597	TRUE	3	17	Amp		0.977088	N	N	N	N	83.3543
63	F3	FALSE	PBS	TNF	UNKNOWN	SYBR	None				1	0.871148	1.14791	24.5382	24.4566	0.070668		5.48944	0.12415	0.0716783	0	TRUE	0.112597	TRUE	3	18	Amp		0.98333	N	N	N	N	83.3328
67	F7	FALSE	ΔsteE	IL-1β	UNKNOWN	SYBR	None				1.71048	0.945234	3.09525	33.236	32.8156	0.427791		10.5714	0.53379	0.308184	-0.774399	TRUE	0.124444	TRUE	3	28	Amp		0.980339	N	N	N	N	87.344
68	F8	FALSE	ΔsteE	IL-1β	UNKNOWN	SYBR	None				1.71048	0.945234	3.09525	32.3807	32.8156	0.427791		10.5714	0.53379	0.308184	-0.774399	TRUE	0.124444	TRUE	3	26	Amp		0.960036	N	N	N	N	87.344
69	F9	FALSE	ΔsteE	IL-1β	UNKNOWN	SYBR	None				1.71048	0.945234	3.09525	32.8302	32.8156	0.427791		10.5714	0.53379	0.308184	-0.774399	TRUE	0.124444	TRUE	3	28	Amp		0.982838	N	N	N	N	87.1822
70	F10	FALSE	ΔsteE	TGF-β1	UNKNOWN	SYBR	None				0.596696	0.381273	0.933835	30.026	30.3102	0.246106		8.06596	0.403107	0.232734	0.744932	TRUE	0.105702	TRUE	3	25	Amp		0.947913	N	N	N	Y	84.1109
71	F11	FALSE	ΔsteE	TGF-β1	UNKNOWN	SYBR	None				0.596696	0.381273	0.933835	30.4504	30.3102	0.246106		8.06596	0.403107	0.232734	0.744932	TRUE	0.105702	TRUE	3	24	Amp		0.961639	N	N	N	N	84.1353
72	F12	FALSE	ΔsteE	TGF-β1	UNKNOWN	SYBR	None				0.596696	0.381273	0.933835	30.4541	30.3102	0.246106		8.06596	0.403107	0.232734	0.744932	TRUE	0.105702	TRUE	3	26	Amp		0.972716	N	N	N	N	84.2891
73	G1	FALSE	PBS	iNOS	UNKNOWN	SYBR	None				1	0.427191	2.34087	26.4	26.6839	0.758642		8.7167	0.765478	0.441949	0	TRUE	0.120178	TRUE	3	20	Amp		0.960145	N	N	Y	N	81.6643
74	G2	FALSE	PBS	iNOS	UNKNOWN	SYBR	None				1	0.427191	2.34087	27.5435	26.6839	0.758642		8.7167	0.765478	0.441949	0	TRUE	0.120178	TRUE	3	23	Amp		0.977906	N	N	Y	N	81.6643
75	G3	FALSE	PBS	iNOS	UNKNOWN	SYBR	None				1	0.427191	2.34087	26.1082	26.6839	0.758642		8.7167	0.765478	0.441949	0	TRUE	0.120178	TRUE	3	20	Amp		0.972737	N	N	Y	N	81.7978
76	G4	FALSE	WT	IL-12	UNKNOWN	SYBR	None				3.2801	0.915337	11.7542	30.9405	31.0695	0.148267		13.3361	1.14871	0.66321	-1.71374	TRUE	0.0451935	TRUE	3	26	Amp		0.958774	N	N	Y	N	82.1048
77	G5	FALSE	WT	IL-12	UNKNOWN	SYBR	None				3.2801	0.915337	11.7542	31.2768	31.0695	0.148267		13.3361	1.14871	0.66321	-1.71374	TRUE	0.0451935	TRUE	3	28	Amp		0.986998	N	N	Y	N	82.2845
78	G6	FALSE	WT	IL-12	UNKNOWN	SYBR	None				3.2801	0.915337	11.7542	30.9912	31.0695	0.148267		13.3361	1.14871	0.66321	-1.71374	TRUE	0.0451935	TRUE	3	27	Amp		0.987427	N	N	Y	N	82.4381
79	G7	FALSE	ΔsteE	IL-6	UNKNOWN	SYBR	None				14.7094	8.29683	26.0783	33.9653	33.4661	0.404558		9.52189	0.515358	0.297542	-3.87867	TRUE	0.1379	TRUE	3	27	Amp		0.98953	N	N	N	N	79.5096
80	G8	FALSE	ΔsteE	IL-6	UNKNOWN	SYBR	None				14.7094	8.29683	26.0783	33.0324	33.4661	0.404558		9.52189	0.515358	0.297542	-3.87867	TRUE	0.1379	TRUE	3	26	Amp		0.977692	N	N	N	N	79.5096
81	G9	FALSE	ΔsteE	IL-6	UNKNOWN	SYBR	None				14.7094	8.29683	26.0783	33.3006	33.4661	0.404558		9.52189	0.515358	0.297542	-3.87867	TRUE	0.1379	TRUE	3	24	Amp		0.94867	N	N	N	N	79.5039
85	H1	FALSE	PBS	IL-4	UNKNOWN	SYBR	None				1	0.507114	1.97194	33.9118	33.5632	0.602538		15.496	0.611123	0.352832	0	TRUE	0.0640859	TRUE	3	29	Amp		0.968339	N	N	Y	N	82.7397
86	H2	FALSE	PBS	IL-4	UNKNOWN	SYBR	None				1	0.507114	1.97194	33.0783	33.5632	0.602538		15.496	0.611123	0.352832	0	TRUE	0.0640859	TRUE	3	28	Amp		0.987316	N	N	Y	N	82.7397
87	H3	FALSE	PBS	IL-4	UNKNOWN	SYBR	None				1	0.507114	1.97194	33.6994	33.5632	0.602538		15.496	0.611123	0.352832	0	TRUE	0.0640859	TRUE	3	30	Amp		0.969641	N	N	Y	N	82.7397
88	H4	FALSE	WT	TNF	UNKNOWN	SYBR	None				1.1341	0.826219	1.5567	22.367	22.3413	0.283258		5.30789	0.285062	0.16458	-0.181544	TRUE	0.112597	TRUE	3	19	Amp		0.980063	N	N	N	N	83.3328
89	H5	FALSE	WT	TNF	UNKNOWN	SYBR	None				1.1341	0.826219	1.5567	22.3041	22.3413	0.283258		5.30789	0.285062	0.16458	-0.181544	TRUE	0.112597	TRUE	3	18	Amp		0.98663	N	N	N	N	83.5139
90	H6	FALSE	WT	TNF	UNKNOWN	SYBR	None				1.1341	0.826219	1.5567	22.4528	22.3413	0.283258		5.30789	0.285062	0.16458	-0.181544	TRUE	0.112597	TRUE	3	18	Amp		0.973955	N	N	N	N	83.5139
The Spleen of Chickens after Infection S. Pullorum (WT )and S. Pullorum ΔsteE (ΔsteE )strains (3 dpi)
Well	Well Position	Omit	Sample Name	Target Name	Task	Reporter	Quencher	Quantity	Quantity Mean	Quantity SD	RQ	RQ Min	RQ Max	CT	Ct Mean	Ct SD	Delta Ct	Delta Ct Mean	Delta Ct SD	Delta Ct SE	Delta Delta Ct	Automatic Ct Threshold	Ct Threshold	Automatic Baseline	Baseline Start	Baseline End	Amp Status	Comments	Cq Conf	THOLDFAIL	CQCONF	HIGHSD	Tm1
1	A1	FALSE	PBS	ACTIN	UNKNOWN	SYBR	None							17.4127	17.25	0.143702						TRUE	0.0968764	TRUE	3	13	Amp		0.957057	N	N	N	86.952
2	A2	FALSE	PBS	ACTIN	UNKNOWN	SYBR	None							17.1972	17.25	0.143702						TRUE	0.0968764	TRUE	3	13	Amp		0.951786	N	N	N	86.952
3	A3	FALSE	PBS	ACTIN	UNKNOWN	SYBR	None							17.1402	17.25	0.143702						TRUE	0.0968764	TRUE	3	13	Amp		0.98763	N	N	N	86.9267
4	A4	FALSE	PBS	IL-10	UNKNOWN	SYBR	None				1	0.487495	2.0513	33.544	33.2327	0.330464		15.9827	0.646634	0.373334	0	TRUE	0.0957904	TRUE	3	28	Amp		0.969999	N	N	Y	83.1236
5	A5	FALSE	PBS	IL-10	UNKNOWN	SYBR	None				1	0.487495	2.0513	33.147	33.2327	0.330464		15.9827	0.646634	0.373334	0	TRUE	0.0957904	TRUE	3	29	Amp		0.980307	N	N	Y	83.1431
6	A6	FALSE	PBS	IL-10	UNKNOWN	SYBR	None				1	0.487495	2.0513	33.0072	33.2327	0.330464		15.9827	0.646634	0.373334	0	TRUE	0.0957904	TRUE	3	28	Amp		0.978556	N	N	Y	82.9908
7	A7	FALSE	WT	iNOS	UNKNOWN	SYBR	None				1.15494	0.641369	2.07974	23.952	24.3964	0.445722		7.28586	0.529381	0.305638	-0.207814	TRUE	0.0667328	TRUE	3	20	Amp		0.97805	N	N	N	81.9095
8	A8	FALSE	WT	iNOS	UNKNOWN	SYBR	None				1.15494	0.641369	2.07974	24.8434	24.3964	0.445722		7.28586	0.529381	0.305638	-0.207814	TRUE	0.0667328	TRUE	3	19	Amp		0.963935	N	N	N	81.9095
9	A9	FALSE	WT	iNOS	UNKNOWN	SYBR	None				1.15494	0.641369	2.07974	24.3938	24.3964	0.445722		7.28586	0.529381	0.305638	-0.207814	TRUE	0.0667328	TRUE	3	20	Amp		0.987216	N	N	N	81.9101
10	A10	FALSE	ΔsteE	IL-12	UNKNOWN	SYBR	None				3.3366	2.08809	5.33161	30.5174	30.7486	0.210031		13.7366	0.421835	0.243547	-1.73838	TRUE	0.112794	TRUE	3	25	Amp		0.969907	N	N	N	82.5187
11	A11	FALSE	ΔsteE	IL-12	UNKNOWN	SYBR	None				3.3366	2.08809	5.33161	30.9276	30.7486	0.210031		13.7366	0.421835	0.243547	-1.73838	TRUE	0.112794	TRUE	3	25	Amp		0.966377	N	N	N	82.3938
12	A12	FALSE	ΔsteE	IL-12	UNKNOWN	SYBR	None				3.3366	2.08809	5.33161	30.8009	30.7486	0.210031		13.7366	0.421835	0.243547	-1.73838	TRUE	0.112794	TRUE	3	25	Amp		0.974993	N	N	N	82.8508
13	B1	FALSE	PBS	IL-1β	UNKNOWN	SYBR	None				1	0.845869	1.18222	29.1766	29.2135	0.0452321		11.9634	0.150652	0.0869793	0	TRUE	0.124716	TRUE	3	24	Amp		0.963766	N	N	N	87.2565
14	B2	FALSE	PBS	IL-1β	UNKNOWN	SYBR	None				1	0.845869	1.18222	29.2639	29.2135	0.0452321		11.9634	0.150652	0.0869793	0	TRUE	0.124716	TRUE	3	24	Amp		0.974482	N	N	N	87.2565
15	B3	FALSE	PBS	IL-1β	UNKNOWN	SYBR	None				1	0.845869	1.18222	29.1999	29.2135	0.0452321		11.9634	0.150652	0.0869793	0	TRUE	0.124716	TRUE	3	25	Amp		0.973188	N	N	N	87.2309
16	B4	FALSE	PBS	TGF-β1	UNKNOWN	SYBR	None				1	0.765974	1.30553	24.8429	24.8728	0.192159		7.6228	0.239949	0.138534	0	TRUE	0.131475	TRUE	3	20	Amp		0.985441	N	N	N	84.1885
17	B5	FALSE	PBS	TGF-β1	UNKNOWN	SYBR	None				1	0.765974	1.30553	25.0782	24.8728	0.192159		7.6228	0.239949	0.138534	0	TRUE	0.131475	TRUE	3	20	Amp		0.982938	N	N	N	84.2089
18	B6	FALSE	PBS	TGF-β1	UNKNOWN	SYBR	None				1	0.765974	1.30553	24.6974	24.8728	0.192159		7.6228	0.239949	0.138534	0	TRUE	0.131475	TRUE	3	20	Amp		0.990531	N	N	N	84.3611
19	B7	FALSE	WT	IL-4	UNKNOWN	SYBR	None				1.49868	0.943255	2.38115	32.1516	32.3534	0.303426		15.2429	0.416705	0.240585	-0.58369	TRUE	0.04	TRUE	3	29	Amp		0.983159	Y	N	N	83.1267
20	B8	FALSE	WT	IL-4	UNKNOWN	SYBR	None				1.49868	0.943255	2.38115	32.7023	32.3534	0.303426		15.2429	0.416705	0.240585	-0.58369	TRUE	0.04	TRUE	3	29	Amp		0.986519	Y	N	N	83.1267
21	B9	FALSE	WT	IL-4	UNKNOWN	SYBR	None				1.49868	0.943255	2.38115	32.2062	32.3534	0.303426		15.2429	0.416705	0.240585	-0.58369	TRUE	0.04	TRUE	3	28	Amp		0.985894	Y	N	N	83.1273
22	B10	FALSE	ΔsteE	TNF	UNKNOWN	SYBR	None				1.86292	0.879845	3.9444	21.9143	22.1661	0.467439		5.1541	0.675143	0.389794	-0.897563	TRUE	0.1358	TRUE	3	15	Amp		0.923755	N	N	Y	83.5838
23	B11	FALSE	ΔsteE	TNF	UNKNOWN	SYBR	None				1.86292	0.879845	3.9444	22.4343	22.1661	0.467439		5.1541	0.675143	0.389794	-0.897563	TRUE	0.1358	TRUE	3	18	Amp		0.957108	N	N	Y	83.6124
24	B12	FALSE	ΔsteE	TNF	UNKNOWN	SYBR	None				1.86292	0.879845	3.9444	22.1497	22.1661	0.467439		5.1541	0.675143	0.389794	-0.897563	TRUE	0.1358	TRUE	3	18	Amp		0.981302	N	N	Y	83.6124
25	C1	FALSE	PBS	IL-6	UNKNOWN	SYBR	None				1	0.837385	1.19419	30.3261	30.3927	0.0697292		13.1426	0.159726	0.0922178	0	TRUE	0.124825	TRUE	3	24	Amp		0.982447	N	N	N	79.4908
26	C2	FALSE	PBS	IL-6	UNKNOWN	SYBR	None				1	0.837385	1.19419	30.4652	30.3927	0.0697292		13.1426	0.159726	0.0922178	0	TRUE	0.124825	TRUE	3	25	Amp		0.977606	N	N	N	79.4908
27	C3	FALSE	PBS	IL-6	UNKNOWN	SYBR	None				1	0.837385	1.19419	30.3867	30.3927	0.0697292		13.1426	0.159726	0.0922178	0	TRUE	0.124825	TRUE	3	26	Amp		0.977484	N	N	N	79.4726
28	C4	FALSE	WT	ACTIN	UNKNOWN	SYBR	None							17.2273	17.1105	0.285615						TRUE	0.0968764	TRUE	3	13	Amp		0.978086	N	N	N	86.7746
29	C5	FALSE	WT	ACTIN	UNKNOWN	SYBR	None							17.3193	17.1105	0.285615						TRUE	0.0968764	TRUE	3	13	Amp		0.964886	N	N	N	86.7973
30	C6	FALSE	WT	ACTIN	UNKNOWN	SYBR	None							16.785	17.1105	0.285615						TRUE	0.0968764	TRUE	3	11	Amp		0.969298	N	N	N	86.7973
31	C7	FALSE	WT	IL-10	UNKNOWN	SYBR	None				0.975358	0.681174	1.39659	33.0555	33.1292	0.151035		16.0187	0.32309	0.186536	0.0359961	TRUE	0.0957904	TRUE	3	29	Amp		0.97874	N	N	N	83.1267
32	C8	FALSE	WT	IL-10	UNKNOWN	SYBR	None				0.975358	0.681174	1.39659	33.303	33.1292	0.151035		16.0187	0.32309	0.186536	0.0359961	TRUE	0.0957904	TRUE	3	29	Amp		0.98426	N	N	N	83.1267
33	C9	FALSE	WT	IL-10	UNKNOWN	SYBR	None				0.975358	0.681174	1.39659	33.0292	33.1292	0.151035		16.0187	0.32309	0.186536	0.0359961	TRUE	0.0957904	TRUE	3	29	Amp		0.979324	N	N	N	82.9751
34	C10	FALSE	ΔsteE	iNOS	UNKNOWN	SYBR	None				0.735064	0.488603	1.10585	24.9125	24.9498	0.0357221		7.93773	0.36757	0.212217	0.444059	TRUE	0.0667328	TRUE	3	20	Amp		0.981503	N	N	N	82.0622
35	C11	FALSE	ΔsteE	iNOS	UNKNOWN	SYBR	None				0.735064	0.488603	1.10585	24.9532	24.9498	0.0357221		7.93773	0.36757	0.212217	0.444059	TRUE	0.0667328	TRUE	3	22	Amp		0.982178	N	N	N	82.0891
36	C12	FALSE	ΔsteE	iNOS	UNKNOWN	SYBR	None				0.735064	0.488603	1.10585	24.9836	24.9498	0.0357221		7.93773	0.36757	0.212217	0.444059	TRUE	0.0667328	TRUE	3	21	Amp		0.973285	N	N	N	81.9368
40	D4	FALSE	WT	IL-1β	UNKNOWN	SYBR	None				1.48765	1.01147	2.188	27.6486	27.5009	0.19744		11.3904	0.347215	0.200465	-0.573032	TRUE	0.124716	TRUE	3	24	Amp		0.98342	N	N	N	87.0788
41	D5	FALSE	WT	IL-1β	UNKNOWN	SYBR	None				1.48765	1.01147	2.188	27.2767	27.5009	0.19744		11.3904	0.347215	0.200465	-0.573032	TRUE	0.124716	TRUE	3	23	Amp		0.973621	N	N	N	87.2541
42	D6	FALSE	WT	IL-1β	UNKNOWN	SYBR	None				1.48765	1.01147	2.188	27.5776	27.5009	0.19744		11.3904	0.347215	0.200465	-0.573032	TRUE	0.124716	TRUE	3	23	Amp		0.979972	N	N	N	87.2541
43	D7	FALSE	WT	TGF-β1	UNKNOWN	SYBR	None				0.814113	0.589635	1.12405	25.0246	25.03	0.0521581		7.9195	0.290338	0.167627	0.2967	TRUE	0.131475	TRUE	3	20	Amp		0.957965	N	N	N	84.1917
44	D8	FALSE	WT	TGF-β1	UNKNOWN	SYBR	None				0.814113	0.589635	1.12405	24.9808	25.03	0.0521581		7.9195	0.290338	0.167627	0.2967	TRUE	0.131475	TRUE	3	20	Amp		0.991278	N	N	N	84.1917
45	D9	FALSE	WT	TGF-β1	UNKNOWN	SYBR	None				0.814113	0.589635	1.12405	25.0847	25.03	0.0521581		7.9195	0.290338	0.167627	0.2967	TRUE	0.131475	TRUE	3	21	Amp		0.979175	N	N	N	84.1924
46	D10	FALSE	ΔsteE	IL-4	UNKNOWN	SYBR	None				0.470509	0.0668742	3.31038	33.7364	33.9263	0.517386		16.9142	1.75592	1.01378	1.0877	TRUE	0.04	TRUE	3	32	Amp		0.94925	Y	N	Y	83.1273
47	D11	FALSE	ΔsteE	IL-4	UNKNOWN	SYBR	None				0.470509	0.0668742	3.31038	33.9481	33.9263	0.517386		16.9142	1.75592	1.01378	1.0877	TRUE	0.04	TRUE	3	28	Amp		0.947168	Y	N	Y	83.1273
48	D12	FALSE	ΔsteE	IL-4	UNKNOWN	SYBR	None				0.470509	0.0668742	3.31038	34.0943	33.9263	0.517386		16.9142	1.75592	1.01378	1.0877	TRUE	0.04	TRUE	3	32	Amp		0.968491	Y	N	Y	83.1273
49	E1	FALSE	PBS	IL-12	UNKNOWN	SYBR	None				1	0.539611	1.85319	33.0296	32.725	0.536302		15.475	0.555221	0.320557	0	TRUE	0.112794	TRUE	3	28	Amp		0.971441	N	N	Y	82.3839
50	E2	FALSE	PBS	IL-12	UNKNOWN	SYBR	None				1	0.539611	1.85319	33.0397	32.725	0.536302		15.475	0.555221	0.320557	0	TRUE	0.112794	TRUE	3	28	Amp		0.97562	N	N	Y	83.1453
51	E3	FALSE	PBS	IL-12	UNKNOWN	SYBR	None				1	0.539611	1.85319	32.1058	32.725	0.536302		15.475	0.555221	0.320557	0	TRUE	0.112794	TRUE	3	28	Amp		0.978099	N	N	Y	82.5151
52	E4	FALSE	WT	IL-6	UNKNOWN	SYBR	None				1.78432	0.704245	4.52086	29.7739	29.4178	0.486448		12.3073	0.836706	0.483072	-0.835373	TRUE	0.124825	TRUE	3	23	Amp		0.915481	N	N	Y	79.3205
53	E5	FALSE	WT	IL-6	UNKNOWN	SYBR	None				1.78432	0.704245	4.52086	29.4632	29.4178	0.486448		12.3073	0.836706	0.483072	-0.835373	TRUE	0.124825	TRUE	3	25	Amp		0.984583	N	N	Y	79.4888
54	E6	FALSE	WT	IL-6	UNKNOWN	SYBR	None				1.78432	0.704245	4.52086	29.0163	29.4178	0.486448		12.3073	0.836706	0.483072	-0.835373	TRUE	0.124825	TRUE	3	23	Amp		0.972613	N	N	Y	79.4888
55	E7	FALSE	ΔsteE	ACTIN	UNKNOWN	SYBR	None							17.305	17.012	0.36583						TRUE	0.0968764	TRUE	3	13	Amp		0.98486	N	N	N	86.7783
56	E8	FALSE	ΔsteE	ACTIN	UNKNOWN	SYBR	None							17.1291	17.012	0.36583						TRUE	0.0968764	TRUE	3	12	Amp		0.979673	N	N	N	86.9304
57	E9	FALSE	ΔsteE	ACTIN	UNKNOWN	SYBR	None							16.602	17.012	0.36583						TRUE	0.0968764	TRUE	3	12	Amp		0.922984	N	N	N	86.7789
58	E10	FALSE	ΔsteE	IL-10	UNKNOWN	SYBR	None				1.50549	0.84231	2.69081	32.0472	32.4045	0.373281		15.3925	0.522657	0.301756	-0.590232	TRUE	0.0957904	TRUE	3	28	Amp		0.965375	N	N	N	82.823
59	E11	FALSE	ΔsteE	IL-10	UNKNOWN	SYBR	None				1.50549	0.84231	2.69081	32.3744	32.4045	0.373281		15.3925	0.522657	0.301756	-0.590232	TRUE	0.0957904	TRUE	3	26	Amp		0.974475	N	N	N	82.8508
60	E12	FALSE	ΔsteE	IL-10	UNKNOWN	SYBR	None				1.50549	0.84231	2.69081	32.7919	32.4045	0.373281		15.3925	0.522657	0.301756	-0.590232	TRUE	0.0957904	TRUE	3	28	Amp		0.979914	N	N	N	82.8508
61	F1	FALSE	PBS	TNF	UNKNOWN	SYBR	None				1	0.805282	1.2418	23.2423	23.3017	0.131677		6.05166	0.194908	0.11253	0	TRUE	0.1358	TRUE	3	16	Amp		0.960118	N	N	N	83.2975
62	F2	FALSE	PBS	TNF	UNKNOWN	SYBR	None				1	0.805282	1.2418	23.4526	23.3017	0.131677		6.05166	0.194908	0.11253	0	TRUE	0.1358	TRUE	3	19	Amp		0.975157	N	N	N	83.2975
63	F3	FALSE	PBS	TNF	UNKNOWN	SYBR	None				1	0.805282	1.2418	23.2102	23.3017	0.131677		6.05166	0.194908	0.11253	0	TRUE	0.1358	TRUE	3	19	Amp		0.98016	N	N	N	83.2757
67	F7	FALSE	ΔsteE	IL-1β	UNKNOWN	SYBR	None				8.05829	5.34091	12.1582	25.9462	25.965	0.0565655		8.95297	0.370178	0.213722	-3.01047	TRUE	0.124716	TRUE	3	20	Amp		0.985491	N	N	N	87.3869
68	F8	FALSE	ΔsteE	IL-1β	UNKNOWN	SYBR	None				8.05829	5.34091	12.1582	26.0286	25.965	0.0565655		8.95297	0.370178	0.213722	-3.01047	TRUE	0.124716	TRUE	3	22	Amp		0.960653	N	N	N	87.3869
69	F9	FALSE	ΔsteE	IL-1β	UNKNOWN	SYBR	None				8.05829	5.34091	12.1582	25.9202	25.965	0.0565655		8.95297	0.370178	0.213722	-3.01047	TRUE	0.124716	TRUE	3	21	Amp		0.982757	N	N	N	87.2354
70	F10	FALSE	ΔsteE	TGF-β1	UNKNOWN	SYBR	None				0.363278	0.181023	0.729027	25.9915	26.0957	0.40908		9.08366	0.626893	0.361937	1.46085	TRUE	0.131475	TRUE	3	21	Amp		0.951071	N	N	Y	84.1924
71	F11	FALSE	ΔsteE	TGF-β1	UNKNOWN	SYBR	None				0.363278	0.181023	0.729027	26.4834	26.0957	0.40908		9.08366	0.626893	0.361937	1.46085	TRUE	0.131475	TRUE	3	21	Amp		0.970649	N	N	Y	84.2218
72	F12	FALSE	ΔsteE	TGF-β1	UNKNOWN	SYBR	None				0.363278	0.181023	0.729027	25.8121	26.0957	0.40908		9.08366	0.626893	0.361937	1.46085	TRUE	0.131475	TRUE	3	21	Amp		0.974777	N	N	Y	84.2218
73	G1	FALSE	PBS	iNOS	UNKNOWN	SYBR	None				1	0.49177	2.03347	24.4416	24.7437	0.422402		7.49367	0.638776	0.368797	0	TRUE	0.0667328	TRUE	3	19	Amp		0.978674	N	N	Y	81.6226
74	G2	FALSE	PBS	iNOS	UNKNOWN	SYBR	None				1	0.49177	2.03347	25.0595	24.7437	0.422402		7.49367	0.638776	0.368797	0	TRUE	0.0667328	TRUE	3	22	Amp		0.972918	N	N	Y	81.4703
75	G3	FALSE	PBS	iNOS	UNKNOWN	SYBR	None				1	0.49177	2.03347	24.73	24.7437	0.422402		7.49367	0.638776	0.368797	0	TRUE	0.0667328	TRUE	3	21	Amp		0.985209	N	N	Y	81.7545
76	G4	FALSE	WT	IL-12	UNKNOWN	SYBR	None				0.451364	0.175795	1.1589	32.6483	32.4331	0.299161		16.6226	0.848666	0.489977	1.14764	TRUE	0.112794	TRUE	3	29	Amp		0.954978	N	N	Y	83.1236
77	G5	FALSE	WT	IL-12	UNKNOWN	SYBR	None				0.451364	0.175795	1.1589	32.173	32.4331	0.299161		16.6226	0.848666	0.489977	1.14764	TRUE	0.112794	TRUE	3	29	Amp		0.974598	N	N	Y	82.6863
78	G6	FALSE	WT	IL-12	UNKNOWN	SYBR	None				0.451364	0.175795	1.1589	32.3781	32.4331	0.299161		16.6226	0.848666	0.489977	1.14764	TRUE	0.112794	TRUE	3	28	Amp		0.976889	N	N	Y	83.2953
79	G7	FALSE	ΔsteE	IL-6	UNKNOWN	SYBR	None				2.62884	1.31588	5.25185	28.7238	28.7602	0.404079		11.7482	0.622838	0.359596	-1.39443	TRUE	0.124825	TRUE	3	24	Amp		0.987888	N	N	Y	79.6272
80	G8	FALSE	ΔsteE	IL-6	UNKNOWN	SYBR	None				2.62884	1.31588	5.25185	29.0816	28.7602	0.404079		11.7482	0.622838	0.359596	-1.39443	TRUE	0.124825	TRUE	3	25	Amp		0.982942	N	N	Y	79.6272
81	G9	FALSE	ΔsteE	IL-6	UNKNOWN	SYBR	None				2.62884	1.31588	5.25185	28.4754	28.7602	0.404079		11.7482	0.622838	0.359596	-1.39443	TRUE	0.124825	TRUE	3	22	Amp		0.93815	N	N	Y	79.4757
85	H1	FALSE	PBS	IL-4	UNKNOWN	SYBR	None				1	0.315848	3.16608	33.0424	33.0766	0.222725		15.8265	1.03725	0.598858	0	TRUE	0.04	TRUE	3	30	Amp		0.9689	Y	N	Y	81.7545
86	H2	FALSE	PBS	IL-4	UNKNOWN	SYBR	None				1	0.315848	3.16608	33.2618	33.0766	0.222725		15.8265	1.03725	0.598858	0	TRUE	0.04	TRUE	3	30	Amp		0.97076	Y	N	Y	81.7545
87	H3	FALSE	PBS	IL-4	UNKNOWN	SYBR	None				1	0.315848	3.16608	32.9255	33.0766	0.222725		15.8265	1.03725	0.598858	0	TRUE	0.04	TRUE	3	29	Amp		0.977921	Y	N	Y	81.7545
88	H4	FALSE	WT	TNF	UNKNOWN	SYBR	None				1.10587	0.395184	3.09462	23.4546	23.017	0.480998		5.90648	0.926139	0.534707	-0.145178	TRUE	0.1358	TRUE	3	18	Amp		0.974312	N	N	Y	83.2757
89	H5	FALSE	WT	TNF	UNKNOWN	SYBR	None				1.10587	0.395184	3.09462	22.8899	23.017	0.480998		5.90648	0.926139	0.534707	-0.145178	TRUE	0.1358	TRUE	3	18	Amp		0.987755	N	N	Y	83.5998
90	H6	FALSE	WT	TNF	UNKNOWN	SYBR	None				1.10587	0.395184	3.09462	22.7064	23.017	0.480998		5.90648	0.926139	0.534707	-0.145178	TRUE	0.1358	TRUE	3	17	Amp		0.963815	N	N	Y	83.5998
The Spleen of Chickens after Infection S. Pullorum (WT )and S. Pullorum ΔsteE (ΔsteE )strains (7 dpi)
Well	Well Position	Omit	Sample Name	Target Name	Task	Reporter	Quencher	Quantity	Quantity Mean	Quantity SD	RQ	RQ Min	RQ Max	CT	Ct Mean	Ct SD	Delta Ct	Delta Ct Mean	Delta Ct SD	Delta Ct SE	Delta Delta Ct	Automatic Ct Threshold	Ct Threshold	Automatic Baseline	Baseline Start	Baseline End	Amp Status	Comments	Cq Conf	CQCONF	MTP	EXPFAIL	NOISE	Tm1
1	A1	FALSE	PBS	ACTIN	UNKNOWN	SYBR	None							17.4753	17.3853	0.107254						TRUE	0.106486	TRUE	3	13	Amp		0.937191	N	N	N	N	86.8077
2	A2	FALSE	PBS	ACTIN	UNKNOWN	SYBR	None							17.4139	17.3853	0.107254						TRUE	0.106486	TRUE	3	12	Amp		0.958721	N	N	N	N	86.96
3	A3	FALSE	PBS	ACTIN	UNKNOWN	SYBR	None							17.2666	17.3853	0.107254						TRUE	0.106486	TRUE	3	13	Amp		0.959224	N	N	N	N	86.9311
4	A4	FALSE	PBS	IL-10	UNKNOWN	SYBR	None				1	0.322566	3.10014	31.9343	31.6037	0.412647		14.2184	1.01831	0.587922	0	TRUE	0.0641783	TRUE	3	27	Amp		0.973656	N	Y	N	N	82.9751
5	A5	FALSE	PBS	IL-10	UNKNOWN	SYBR	None				1	0.322566	3.10014	31.7687	31.6037	0.712647		14.2184	1.01831	0.587922	0	TRUE	0.0641783	TRUE	3	29	Amp		0.990005	N	N	N	N	83.0042
6	A6	FALSE	PBS	IL-10	UNKNOWN	SYBR	None				1	0.322566	3.10014	31.1082	31.6037	0.412647		14.2184	1.01831	0.587922	0	TRUE	0.0641783	TRUE	3	27	Amp		0.988348	N	Y	N	N	83.0042
7	A7	FALSE	WT	iNOS	UNKNOWN	SYBR	None				1.17518	1.08686	1.27068	24.7292	24.7137	0.0176767		7.29672	0.0703193	0.0405989	-0.232883	TRUE	0.12001	TRUE	3	20	Amp		0.989015	N	N	N	N	81.9257
8	A8	FALSE	WT	iNOS	UNKNOWN	SYBR	None				1.17518	1.08686	1.27068	24.7175	24.7137	0.0176767		7.29672	0.0703193	0.0405989	-0.232883	TRUE	0.12001	TRUE	3	19	Amp		0.972418	N	N	N	N	81.9257
9	A9	FALSE	WT	iNOS	UNKNOWN	SYBR	None				1.17518	1.08686	1.27068	24.6945	24.7137	0.0176767		7.29672	0.0703193	0.0405989	-0.232883	TRUE	0.12001	TRUE	3	19	Amp		0.974597	N	N	N	N	81.9144
10	A10	FALSE	ΔsteE	IL-12	UNKNOWN	SYBR	None				0.614919	0.157504	2.40073	31.6471	31.4942	0.437989		14.5449	1.22584	0.707741	0.701531	TRUE	0.149178	TRUE	3	26	Amp		0.973332	N	N	N	N	82.6753
11	A11	FALSE	ΔsteE	IL-12	UNKNOWN	SYBR	None				0.614919	0.157504	2.40073	31.0418	31.4942	0.437989		14.5449	1.22584	0.707741	0.701531	TRUE	0.149178	TRUE	3	27	Amp		0.962281	N	N	N	N	82.5528
12	A12	FALSE	ΔsteE	IL-12	UNKNOWN	SYBR	None				0.614919	0.157504	2.40073	31.7937	31.4942	0.437989		14.5449	1.22584	0.707741	0.701531	TRUE	0.149178	TRUE	3	25	Amp		0.974627	N	N	N	N	82.7051
13	B1	FALSE	PBS	IL-1β	UNKNOWN	SYBR	None				1	0.74917	1.33481	28.6661	28.4045	0.236751		11.0192	0.259912	0.15006	0	TRUE	0.121966	TRUE	3	24	Amp		0.963247	N	N	N	N	87.2646
14	B2	FALSE	PBS	IL-1β	UNKNOWN	SYBR	None				1	0.74917	1.33481	28.3423	28.4045	0.236751		11.0192	0.259912	0.15006	0	TRUE	0.121966	TRUE	3	24	Amp		0.979721	N	N	N	N	87.2646
15	B3	FALSE	PBS	IL-1β	UNKNOWN	SYBR	None				1	0.74917	1.33481	28.205	28.4045	0.236751		11.0192	0.259912	0.15006	0	TRUE	0.121966	TRUE	3	23	Amp		0.9828	N	N	N	N	87.3876
16	B4	FALSE	PBS	TGF-β1	UNKNOWN	SYBR	None				1	0.878524	1.13827	25.5247	25.5179	0.0456422		8.13264	0.116561	0.0672967	0	TRUE	0.122976	TRUE	3	21	Amp		0.967354	N	N	N	N	84.1923
17	B5	FALSE	PBS	TGF-β1	UNKNOWN	SYBR	None				1	0.878524	1.13827	25.4692	25.5179	0.0456422		8.13264	0.116561	0.0672967	0	TRUE	0.122976	TRUE	3	21	Amp		0.974762	N	N	N	N	84.2229
18	B6	FALSE	PBS	TGF-β1	UNKNOWN	SYBR	None				1	0.878524	1.13827	25.5598	25.5179	0.0456422		8.13264	0.116561	0.0672967	0	TRUE	0.122976	TRUE	3	21	Amp		0.987785	N	N	N	N	84.3753
19	B7	FALSE	WT	IL-4	UNKNOWN	SYBR	None				0.378737	0.159593	0.898795	33.1437	33.3183	0.474815		15.8013	0.777799	0.449062	1.40073	TRUE	0.0618129	TRUE	3	29	Amp		0.971112	N	Y	N	N	85.8844
20	B8	FALSE	WT	IL-4	UNKNOWN	SYBR	None				0.378737	0.159593	0.898795	32.7227	33.3183	0.474815		15.8013	0.777799	0.449062	1.40073	TRUE	0.0618129	TRUE	3	30	Amp		0.982255	N	N	N	N	85.8844
21	B9	FALSE	WT	IL-4	UNKNOWN	SYBR	None				0.378737	0.159593	0.898795	33.3888	33.3183	0.474815		15.8013	0.777799	0.449062	1.40073	TRUE	0.0618129	TRUE	3	28	Amp		0.988891	N	Y	N	N	85.8844
22	B10	FALSE	ΔsteE	TNF	UNKNOWN	SYBR	None				0.222095	0.067401	0.73183	23.3292	23.5815	0.236889		7.63219	1.07321	0.619618	2.17075	TRUE	0.127464	TRUE	3	18	Amp		0.930732	N	N	N	N	82.0956
23	B11	FALSE	ΔsteE	TNF	UNKNOWN	SYBR	None				0.222095	0.067401	0.73183	23.6161	23.5815	0.236889		7.63219	1.07321	0.619618	2.17075	TRUE	0.127464	TRUE	3	18	Amp		0.944842	N	N	N	N	82.0956
24	B12	FALSE	ΔsteE	TNF	UNKNOWN	SYBR	None				0.222095	0.067401	0.73183	23.7991	23.5815	0.236889		7.63219	1.07321	0.619618	2.17075	TRUE	0.127464	TRUE	3	19	Amp		0.972653	N	N	N	N	82.0956
25	C1	FALSE	PBS	IL-6	UNKNOWN	SYBR	None				1	0.832882	1.20065	30.2726	30.1352	0.12483		12.75	0.164578	0.0950191	0	TRUE	0.144412	TRUE	3	25	Amp		0.958469	N	N	N	N	79.4967
26	C2	FALSE	PBS	IL-6	UNKNOWN	SYBR	None				1	0.832882	1.20065	30.0287	30.1352	0.12483		12.75	0.164578	0.0950191	0	TRUE	0.144412	TRUE	3	25	Amp		0.97655	N	N	N	N	79.4967
27	C3	FALSE	PBS	IL-6	UNKNOWN	SYBR	None				1	0.832882	1.20065	30.1044	30.1352	0.12483		12.75	0.164578	0.0950191	0	TRUE	0.144412	TRUE	3	26	Amp		0.975551	N	N	N	N	79.4755
28	C4	FALSE	WT	ACTIN	UNKNOWN	SYBR	None							17.4055	17.417	0.0680613						TRUE	0.106486	TRUE	3	13	Amp		0.950725	N	N	N	N	86.7789
29	C5	FALSE	WT	ACTIN	UNKNOWN	SYBR	None							17.4901	17.417	0.0680613						TRUE	0.106486	TRUE	3	13	Amp		0.972284	N	N	N	N	86.8127
30	C6	FALSE	WT	ACTIN	UNKNOWN	SYBR	None							17.3554	17.417	0.0680613						TRUE	0.106486	TRUE	3	13	Amp		0.968573	N	N	N	N	86.8127
31	C7	FALSE	WT	IL-10	UNKNOWN	SYBR	None				0.782688	0.48361	1.26673	32.4423	31.9889	0.427936		14.5719	0.433314	0.250174	0.35349	TRUE	0.0641783	TRUE	3	29	Amp		0.982085	N	N	N	N	83.1437
32	C8	FALSE	WT	IL-10	UNKNOWN	SYBR	None				0.782688	0.48361	1.26673	31.5921	31.9889	0.427936		14.5719	0.433314	0.250174	0.35349	TRUE	0.0641783	TRUE	3	28	Amp		0.959675	N	N	N	N	83.1437
33	C9	FALSE	WT	IL-10	UNKNOWN	SYBR	None				0.782688	0.48361	1.26673	31.9324	31.9889	0.427936		14.5719	0.433314	0.250174	0.35349	TRUE	0.0641783	TRUE	3	27	Amp		0.972505	N	Y	N	N	83.1437
34	C10	FALSE	ΔsteE	iNOS	UNKNOWN	SYBR	None				2.08731	0.618132	7.04843	24.3239	24.5873	0.222337		6.46796	1.09525	0.63234	-1.06164	TRUE	0.12001	TRUE	3	18	Amp		0.980982	N	N	N	N	83.5884
35	C11	FALSE	ΔsteE	iNOS	UNKNOWN	SYBR	None				2.08731	0.618132	7.04843	24.613	24.5873	0.222337		6.46796	1.09525	0.63234	-1.06164	TRUE	0.12001	TRUE	3	20	Amp		0.896264	N	N	N	N	83.6194
36	C12	FALSE	ΔsteE	iNOS	UNKNOWN	SYBR	None				2.08731	0.618132	7.04843	24.7949	24.5873	0.222337		6.46796	1.09525	0.63234	-1.06164	TRUE	0.12001	TRUE	3	17	Amp		0.971135	N	N	N	N	83.6194
40	D4	FALSE	WT	IL-1β	UNKNOWN	SYBR	None				0.819314	0.759415	0.883939	27.7179	27.7237	0.00603538		11.3067	0.0683284	0.0394494	0.287511	TRUE	0.121966	TRUE	3	24	Amp		0.970861	N	N	N	N	87.0832
41	D5	FALSE	WT	IL-1β	UNKNOWN	SYBR	None				0.819314	0.759415	0.883939	27.73	27.7237	0.00603538		11.3067	0.0683284	0.0394494	0.287511	TRUE	0.121966	TRUE	3	24	Amp		0.975681	N	N	N	N	87.2697
42	D6	FALSE	WT	IL-1β	UNKNOWN	SYBR	None				0.819314	0.759415	0.883939	27.7231	27.7237	0.00603538		11.3067	0.0683284	0.0394494	0.287511	TRUE	0.121966	TRUE	3	23	Amp		0.979172	N	N	N	N	87.2697
43	D7	FALSE	WT	TGF-β1	UNKNOWN	SYBR	None				1.75418	1.54835	1.98736	24.7003	24.7388	0.089359		7.32184	0.112327	0.0648521	-0.810794	TRUE	0.122976	TRUE	3	20	Amp		0.951164	N	N	N	N	84.2095
44	D8	FALSE	WT	TGF-β1	UNKNOWN	SYBR	None				1.75418	1.54835	1.98736	24.6752	24.7388	0.089359		7.32184	0.112327	0.0648521	-0.810794	TRUE	0.122976	TRUE	3	18	Amp		0.974016	N	N	N	N	84.3618
45	D9	FALSE	WT	TGF-β1	UNKNOWN	SYBR	None				1.75418	1.54835	1.98736	24.841	24.7388	0.089359		7.32184	0.112327	0.0648521	-0.810794	TRUE	0.122976	TRUE	3	20	Amp		0.976787	N	N	N	N	84.1971
46	D10	FALSE	ΔsteE	IL-4	UNKNOWN	SYBR	None				0.256682	0.0704209	0.935597	33.5307	33.3118	0.209202		16.3625	1.16402	0.672049	1.96195	TRUE	0.0618129	TRUE	3	29	Amp		0.962631	N	N	N	N	85.5667
47	D11	FALSE	ΔsteE	IL-4	UNKNOWN	SYBR	None				0.256682	0.0704209	0.935597	33.0273	33.3118	0.209202		16.3625	1.16402	0.672049	1.96195	TRUE	0.0618129	TRUE	3	27	Amp		0.954423	N	Y	N	N	83.3147
48	D12	FALSE	ΔsteE	IL-4	UNKNOWN	SYBR	None				0.256682	0.0704209	0.935597	33.375	33.3118	0.209202		16.3625	1.16402	0.672049	1.96195	TRUE	0.0618129	TRUE	3	30	Amp		0.972589	N	N	N	N	85.9051
49	E1	FALSE	PBS	IL-12	UNKNOWN	SYBR	None				1	0.523916	1.9087	31.0883	31.2286	0.371815		13.8434	0.581787	0.335895	0	TRUE	0.149178	TRUE	3	25	Amp		0.97605	N	N	N	N	82.8476
50	E2	FALSE	PBS	IL-12	UNKNOWN	SYBR	None				1	0.523916	1.9087	31.4006	31.2286	0.371815		13.8434	0.581787	0.335895	0	TRUE	0.149178	TRUE	3	25	Amp		0.980051	N	N	N	N	82.6953
51	E3	FALSE	PBS	IL-12	UNKNOWN	SYBR	None				1	0.523916	1.9087	31.5576	31.2286	0.371815		13.8434	0.581787	0.335895	0	TRUE	0.149178	TRUE	3	27	Amp		0.984944	N	N	N	N	82.9751
52	E4	FALSE	WT	IL-6	UNKNOWN	SYBR	None				1.16528	1.04312	1.30173	29.9244	29.9463	0.0728071		12.5293	0.0996656	0.0575419	-0.220673	TRUE	0.144412	TRUE	3	24	Amp		0.926274	N	N	N	N	79.3234
53	E5	FALSE	WT	IL-6	UNKNOWN	SYBR	None				1.16528	1.04312	1.30173	29.887	29.9463	0.0728071		12.5293	0.0996656	0.0575419	-0.220673	TRUE	0.144412	TRUE	3	25	Amp		0.982136	N	N	N	N	79.5004
54	E6	FALSE	WT	IL-6	UNKNOWN	SYBR	None				1.16528	1.04312	1.30173	30.0275	29.9463	0.0728071		12.5293	0.0996656	0.0575419	-0.220673	TRUE	0.144412	TRUE	3	25	Amp		0.982714	N	N	N	N	79.5004
55	E7	FALSE	ΔsteE	ACTIN	UNKNOWN	SYBR	None							17.4659	17.6193	0.246738						TRUE	0.106486	TRUE	3	13	Amp		0.978864	N	N	N	N	86.7979
56	E8	FALSE	ΔsteE	ACTIN	UNKNOWN	SYBR	None							17.6373	17.6193	0.246738						TRUE	0.106486	TRUE	3	14	Amp		0.973503	N	N	N	N	86.7979
57	E9	FALSE	ΔsteE	ACTIN	UNKNOWN	SYBR	None							17.7447	17.6193	0.246738						TRUE	0.106486	TRUE	3	10	Amp		0.920027	N	N	N	N	86.7842
58	E10	FALSE	ΔsteE	IL-10	UNKNOWN	SYBR	None				0.273249	0.0809454	0.922415	33.0819	32.7039	0.32136		16.0902	1.09496	0.632174	1.87171	TRUE	0.0641783	TRUE	3	29	Amp		0.951966	N	N	N	N	82.0665
59	E11	FALSE	ΔsteE	IL-10	UNKNOWN	SYBR	None				0.273249	0.0809454	0.922415	32.3375	32.7039	0.32136		16.0902	1.09496	0.632174	1.87171	TRUE	0.0641783	TRUE	3	30	Amp		0.971657	N	N	N	N	82.8575
60	E12	FALSE	ΔsteE	IL-10	UNKNOWN	SYBR	None				0.273249	0.0809454	0.922415	32.699	32.7039	0.32136		16.0902	1.09496	0.632174	1.87171	TRUE	0.0641783	TRUE	3	29	Amp		0.96829	N	N	N	N	83.0099
61	F1	FALSE	PBS	TNF	UNKNOWN	SYBR	None				1	0.858739	1.1645	22.7531	22.8467	0.0853385		5.46143	0.137062	0.0791328	0	TRUE	0.127464	TRUE	3	16	Amp		0.961783	N	N	N	N	83.3045
62	F2	FALSE	PBS	TNF	UNKNOWN	SYBR	None				1	0.858739	1.1645	22.9201	22.8467	0.0853385		5.46143	0.137062	0.0791328	0	TRUE	0.127464	TRUE	3	17	Amp		0.981916	N	N	N	N	83.3045
63	F3	FALSE	PBS	TNF	UNKNOWN	SYBR	None				1	0.858739	1.1645	22.867	22.8467	0.0853385		5.46143	0.137062	0.0791328	0	TRUE	0.127464	TRUE	3	17	Amp		0.978968	N	N	N	N	83.2794
67	F7	FALSE	ΔsteE	IL-1β	UNKNOWN	SYBR	None				0.536389	0.164764	1.74621	29.0607	28.8671	0.181278		11.9178	1.06232	0.61333	0.89865	TRUE	0.121966	TRUE	3	24	Amp		0.980002	N	N	N	N	87.2547
68	F8	FALSE	ΔsteE	IL-1β	UNKNOWN	SYBR	None				0.536389	0.164764	1.74621	28.8394	28.8671	0.181278		11.9178	1.06232	0.61333	0.89865	TRUE	0.121966	TRUE	3	23	Amp		0.96604	N	N	N	N	87.2547
69	F9	FALSE	ΔsteE	IL-1β	UNKNOWN	SYBR	None				0.536389	0.164764	1.74621	28.7013	28.8671	0.181278		11.9178	1.06232	0.61333	0.89865	TRUE	0.121966	TRUE	3	23	Amp		0.98381	N	N	N	N	87.2407
70	F10	FALSE	ΔsteE	TGF-β1	UNKNOWN	SYBR	None				0.997863	0.308037	3.23251	24.9163	25.085	0.153037		8.13573	1.05787	0.610759	0.00308641	TRUE	0.122976	TRUE	3	19	Amp		0.944121	N	N	N	N	84.1971
71	F11	FALSE	ΔsteE	TGF-β1	UNKNOWN	SYBR	None				0.997863	0.308037	3.23251	25.2149	25.085	0.153037		8.13573	1.05787	0.610759	0.00308641	TRUE	0.122976	TRUE	3	20	Amp		0.960402	N	N	N	N	84.2289
72	F12	FALSE	ΔsteE	TGF-β1	UNKNOWN	SYBR	None				0.997863	0.308037	3.23251	25.1239	25.085	0.153037		8.13573	1.05787	0.610759	0.00308641	TRUE	0.122976	TRUE	3	20	Amp		0.974021	N	N	N	N	84.2289
73	G1	FALSE	PBS	iNOS	UNKNOWN	SYBR	None				1	0.878615	1.13815	24.8686	24.9149	0.0454048		7.5296	0.116469	0.0672432	0	TRUE	0.12001	TRUE	3	19	Amp		0.975988	N	N	N	N	81.6291
74	G2	FALSE	PBS	iNOS	UNKNOWN	SYBR	None				1	0.878615	1.13815	24.9166	24.9149	0.0454048		7.5296	0.116469	0.0672432	0	TRUE	0.12001	TRUE	3	19	Amp		0.980658	N	N	N	N	81.6291
75	G3	FALSE	PBS	iNOS	UNKNOWN	SYBR	None				1	0.878615	1.13815	24.9594	24.9149	0.0454048		7.5296	0.116469	0.0672432	0	TRUE	0.12001	TRUE	3	21	Amp		0.972016	N	N	N	N	81.7578
76	G4	FALSE	WT	IL-12	UNKNOWN	SYBR	None				0.640153	0.341767	1.19905	32.063	31.9039	0.46071		14.4869	0.564825	0.326102	0.643511	TRUE	0.149178	TRUE	3	25	Amp		0.966458	N	N	N	N	82.3665
77	G5	FALSE	WT	IL-12	UNKNOWN	SYBR	None				0.640153	0.341767	1.19905	32.1908	31.9039	0.46071		14.4869	0.564825	0.326102	0.643511	TRUE	0.149178	TRUE	3	26	Amp		0.970256	N	N	N	N	82.2425
78	G6	FALSE	WT	IL-12	UNKNOWN	SYBR	None				0.640153	0.341767	1.19905	31.4578	31.9039	0.46071		14.4869	0.564825	0.326102	0.643511	TRUE	0.149178	TRUE	3	25	Amp		0.980866	N	N	N	N	82.2425
79	G7	FALSE	ΔsteE	IL-6	UNKNOWN	SYBR	None				0.87853	0.268876	2.87053	29.6556	29.8861	0.199653		12.9368	1.06561	0.61523	0.186837	TRUE	0.144412	TRUE	3	24	Amp		0.987944	N	N	N	N	79.6418
80	G8	FALSE	ΔsteE	IL-6	UNKNOWN	SYBR	None				0.87853	0.268876	2.87053	30.0047	29.8861	0.199653		12.9368	1.06561	0.61523	0.186837	TRUE	0.144412	TRUE	3	24	Amp		0.975306	N	N	N	N	79.6418
81	G9	FALSE	ΔsteE	IL-6	UNKNOWN	SYBR	None				0.87853	0.268876	2.87053	29.998	29.8861	0.199653		12.9368	1.06561	0.61523	0.186837	TRUE	0.144412	TRUE	3	23	Amp		0.924393	N	N	N	N	79.4795
85	H1	FALSE	PBS	IL-4	UNKNOWN	SYBR	None				1	0.49147	2.03471	31.8463	31.7858	0.230264		14.4006	0.639325	0.369114	0	TRUE	0.0618129	TRUE	3	29	Amp		0.958913	N	Y	N	N	85.4369
86	H2	FALSE	PBS	IL-4	UNKNOWN	SYBR	None				1	0.49147	2.03471	31.8604	31.7858	0.230264		14.4006	0.639325	0.369114	0	TRUE	0.0618129	TRUE	3	27	Amp		0.985712	N	Y	N	N	85.4369
87	H3	FALSE	PBS	IL-4	UNKNOWN	SYBR	None				1	0.49147	2.03471	31.6125	31.7858	0.230264		14.4006	0.639325	0.369114	0	TRUE	0.0618129	TRUE	3	28	Amp		0.973707	N	Y	N	N	85.7139
88	H4	FALSE	WT	TNF	UNKNOWN	SYBR	None				0.850912	0.704437	1.02784	23.2912	23.1113	0.155803		5.69435	0.170021	0.0981614	0.232918	TRUE	0.127464	TRUE	3	18	Amp		0.976335	N	N	N	N	83.4315
89	H5	FALSE	WT	TNF	UNKNOWN	SYBR	None				0.850912	0.704437	1.02784	23.0195	23.1113	0.155803		5.69435	0.170021	0.0981614	0.232918	TRUE	0.127464	TRUE	3	16	Amp		0.967978	N	N	N	N	83.6136
90	H6	FALSE	WT	TNF	UNKNOWN	SYBR	None				0.850912	0.704437	1.02784	23.0233	23.1113	0.155803		5.69435	0.170021	0.0981614	0.232918	TRUE	0.127464	TRUE	3	17	Amp		0.981654	N	N	N	N	83.4612
